# Supplementary material for: Multi-layer perceptron classification & quantification of neuronal survival in hypoxic-ischemic brain image slices using a novel gradient direction, grey level co-occurrence matrix image training
Source: PLoS One. 2022 Dec 13;17(12):e0278874. doi: 10.1371/journal.pone.0278874 (PMC9746996; doi:10.1371/journal.pone.0278874)
Supplement: S1 File — (XLSX) [file pone.0278874.s001.xlsx]

## Sheet: Sheet1
Figure 7
Epoch	1	2	3	4	5	6	7	8	9	10	11	12	13	14	15	16	17	18	19	20	21	22	23	24	25	26	27	28	29	30	31	32	33	34	35	36	37	38	39	40	41	42	43	44	45	46	47	48	49
MSE	0.486647	0.482428	0.471553	0.441655	0.359538	0.163614	0.144628	0.128728	0.10287	0.0747173	0.0659382	0.0496654	0.045257	0.0365871	0.0338992	0.0294899	0.0272408	0.0250542	0.0223329	0.0215012	0.0189941	0.0186999	0.0166618	0.0160985	0.0154501	0.0148142	0.0147444	0.0142802	0.0142412	0.0140762	0.0139469	0.0138118	0.0131655	0.0126908	0.0124489	0.0123134	0.011889	0.0116851	0.0113163	0.0110157	0.0108266	0.010127	0.0100983	0.00961412	0.00958563	0.00894854	0.0089325	0.00828985	0.00826353
[truncated: 32 more columns]
