# Supplementary material for: Multi-layer perceptron classification & quantification of neuronal survival in hypoxic-ischemic brain image slices using a novel gradient direction, grey level co-occurrence matrix image training
Source: PLoS One. 2022 Dec 13;17(12):e0278874. doi: 10.1371/journal.pone.0278874 (PMC9746996; doi:10.1371/journal.pone.0278874)
Supplement: S2 File — (XLSX) [file pone.0278874.s002.xlsx]

## Sheet: Sheet1
Figure 8a (16 GLCMs/Cell)				Figure 8b (32 GLCMs/Cell)				Figure 8c (60 GLCMs/Cell)
Sensitivity				Sensitivity				Sensitivity
GLCM size	Standard	GM	GD	GLCM size	Standard	GM	GD	GLCM size	Standard	GM	GD
8×8	76.58	84.97	83.36	8×8	75.99	84.27	80.23	8×8	78.7	84.46	83.14
16×16	76.58	84.97	83.36	16×16	76.52	86.67	91.11	16×16	80.39	89.57	91.14
32×32	76.58	84.97	83.36	32×32	78.73	95.21	92.63	32×32	81.11	92.94	92.81
64×64	76.58	84.97	83.36	64×64	79.81	95.1	91.61	64×64	83.51	92.28	95.25
Sensitivity - standard deviation				Sensitivity - standard deviation				Sensitivity - standard deviation
GLCM size	Standard	GM	GD	GLCM size	Standard	GM	GD	GLCM size	Standard	GM	GD
8×8	6.27	4.29	6.42	8×8	4.59	5.21	1.62	8×8	5.86	4.71	1.91
16×16	3.19	2.91	3.24	16×16	3.8	3.56	2.2	16×16	6.23	6.02	3.81
32×32	3.43	2.75	8.23	32×32	3.68	1.46	2.04	32×32	4.19	2.47	2.49
64×64	4.67	4.66	2.83	64×64	3.41	0.77	1.89	64×64	4.45	2.01	0.94
Figure 8d (16 GLCMs/Cell)				Figure 8e (32 GLCMs/Cell)				Figure 8f (60 GLCMs/Cell)
Selectivity				Selectivity				Selectivity
GLCM size	Standard	GM	GD	GLCM size	Standard	GM	GD	GLCM size	Standard	GM	GD
8×8	70.31	78.71	80.67	8×8	73.29	77.84	69.96	8×8	74.47	78.23	83.03
16×16	73.96	87.77	86.46	16×16	74.83	84.53	90.47	16×16	77.24	85.83	90.77
32×32	74.22	89.6	83.83	32×32	75.37	95.07	92.64	32×32	77.93	91.92	91.85
64×64	74.54	90.22	86.75	64×64	76.04	94.81	91.02	64×64	78.28	90.99	95.21
Selectivity - standard deviation				Selectivity - standard deviation				Selectivity - standard deviation
GLCM size	Standard	GM	GD	GLCM size	Standard	GM	GD	GLCM size	Standard	GM	GD
8×8	7.72	8.01	5.36	8×8	8.47	12.47	6.52	8×8	6.77	8.26	2.04
16×16	4.59	4.14	3.55	16×16	6.25	4.46	2.57	16×16	7.94	10.74	4.13
32×32	6.28	5.1	8.93	32×32	3.94	1.53	2.08	32×32	5.88	3.47	3.75
64×64	6.51	5.22	3.58	64×64	3.16	0.75	2.37	64×64	4.2	2.71	1.09
Figure 8g (16 GLCMs/Cell)				Figure 8h (32 GLCMs/Cell)				Figure 8i (60 GLCMs/Cell)
Accuracy				Accuracy				Accuracy
GLCM size	Standard	GM	GD	GLCM size	Standard	GM	GD	GLCM size	Standard	GM	GD
8×8	71.3	79.1	80.93	8×8	74.05	77.71	69.74	8×8	73.89	78.16	82.94
16×16	72.18	87.82	86.35	16×16	74.93	84.37	90.38	16×16	75.88	85.74	90.74
32×32	73.09	89.97	83.55	32×32	75.56	94.98	92.52	32×32	77.21	92.06	91.88
64×64	73.86	90.13	86.35	64×64	76.74	94.82	91.28	64×64	78.51	90.96	95.17
Accuracy - standard deviation				Accuracy - standard deviation				Accuracy - standard deviation
GLCM size	Standard	GM	GD	GLCM size	Standard	GM	GD	GLCM size	Standard	GM	GD
8×8	6.41	7.68	5.11	8×8	9.83	12.34	7.02	8×8	7.23	8.16	2.03
16×16	5.29	4.07	4.21	16×16	4.66	4.48	2.78	16×16	11.3	10.93	4.09
32×32	4.8	4.49	9.5	32×32	3.79	1.6	2.26	32×32	4.17	3.16	3.63
64×64	5.03	5.24	4.42	64×64	2.92	0.84	2.17	64×64	3.74	2.77	1.08
