# Supplementary material for: Multi-layer perceptron classification & quantification of neuronal survival in hypoxic-ischemic brain image slices using a novel gradient direction, grey level co-occurrence matrix image training
Source: PLoS One. 2022 Dec 13;17(12):e0278874. doi: 10.1371/journal.pone.0278874 (PMC9746996; doi:10.1371/journal.pone.0278874)
Supplement: S3 File — (XLSX) [file pone.0278874.s003.xlsx]

## Sheet: Sheet1
Figure 7.a				Figure 7.b				Figure 7.c
Healthy Cells		Dying Cells		Healthy Cells		Dying Cells		Healthy Cells		Dying Cells
FPR	TPR	FPR	TPR	FPR	TPR	FPR	TPR	FPR	TPR	FPR	TPR
0	0	0	0	0	0	0	0	0	0	0	0
0.289474	0.381579	0.618421	0.710526	0.519737	0.955592	0.0394737	0.478618	0.304276	0.866776	0.375	0.889803
1	1	1	1	1	1	1	1	1	1	1	1
