# Supplementary material for: Multi-layer perceptron classification & quantification of neuronal survival in hypoxic-ischemic brain image slices using a novel gradient direction, grey level co-occurrence matrix image training
Source: PLoS One. 2022 Dec 13;17(12):e0278874. doi: 10.1371/journal.pone.0278874 (PMC9746996; doi:10.1371/journal.pone.0278874)
Supplement: S4 File — (XLSX) [file pone.0278874.s004.xlsx]

## Sheet: Sheet1
Figure 10a (16 GLCMs/Cell)				Figure 10b (32 GLCMs/Cell)				Figure 10c (60 GLCMs/Cell)
AUC for Healthy Cells				AUC for Healthy Cells				AUC for Healthy Cells
GLCM size	Standard	GM	GD	GLCM size	Standard	GM	GD	GLCM size	Standard	GM	GD
8×8	0.116	0.244	0.189	8×8	0.21	0.182	0.304	8×8	0.212	0.149	0.069
16×16	0.089	0.075	0.106	16×16	0.138	0.106	0.09	16×16	0.209	0.209	0.065
32×32	0.1	0.109	0.126	32×32	0.037	0.045	0.046	32×32	0.14	0.052	0.071
64×64	0.104	0.107	0.123	64×64	0.04	0.045	0.047	64×64	0.199	0.109	0.04
Figure 10d (16 GLCMs/Cell)				Figure 10e (32 GLCMs/Cell)				Figure 10f (60 GLCMs/Cell)
AUC for Dying Cells				AUC for Dying Cells				AUC for Dying Cells
GLCM size	Standard	GM	GD	GLCM size	Standard	GM	GD	GLCM size	Standard	GM	GD
8×8	0.03	0.032	0.029	8×8	0.016	0.026	0.004	8×8	0.029	0.037	0.054
16×16	0.027	0.035	0.021	16×16	0.009	0.031	0.012	16×16	0.017	0.002	0.044
32×32	0.008	0.004	0.015	32×32	0.01	0.002	0.014	32×32	0.022	0.022	0.005
64×64	0.023	0.016	0.007	64×64	0.011	0.007	0.02	64×64	0.005	0.01	0.008
