# Supplementary material for: Multi-layer perceptron classification & quantification of neuronal survival in hypoxic-ischemic brain image slices using a novel gradient direction, grey level co-occurrence matrix image training
Source: PLoS One. 2022 Dec 13;17(12):e0278874. doi: 10.1371/journal.pone.0278874 (PMC9746996; doi:10.1371/journal.pone.0278874)
Supplement: S5 File — (XLSX) [file pone.0278874.s005.xlsx]

## Sheet: Sheet1
Figure 11a (16 GLCMs/Cell)				Figure 11b (32 GLCMs/Cell)				Figure 11c (60 GLCMs/Cell)
Sensitivity				Sensitivity				Sensitivity
GLCM size	Standard	GM	GD	GLCM size	Standard	GM	GD	GLCM size	Standard	GM	GD
8×8	71.37	96.64	99.51	8×8	72.63	97.13	99.89	8×8	76.62	97.5	99.92
16×16	71.55	96.72	99.4	16×16	73.05	97.45	99.92	16×16	77.92	98.03	99.95
32×32	72.04	NaN	99	32×32	73.44	98.17	99.83	32×32	78.77	99.09	99.95
64×64	72.19	NaN	96.99	64×64	74.46	NaN	98.09	64×64	79.33	99.21	99.65
Sensitivity - standard deviation				Sensitivity - standard deviation				Sensitivity - standard deviation
GLCM size	Standard	GM	GD	GLCM size	Standard	GM	GD	GLCM size	Standard	GM	GD
8×8	0.88	1.4	0.73	8×8	1.89	0.8	0.1	8×8	2.72	0.39	0.131
16×16	0.93	1.15	0.93	16×16	2.66	1.2	0.18	16×16	3.1	0.74	0.1
32×32	1.15	NaN	1.05	32×32	2.72	1.13	0.23	32×32	3.1	0.82	0.1
64×64	2.43	NaN	3.5	64×64	2.72	NaN	1.54	64×64	3.15	0.86	0.34
Figure 11d (16 GLCMs/Cell)				Figure 11e (32 GLCMs/Cell)				Figure 11f (60 GLCMs/Cell)
Selectivity				Selectivity				Selectivity
GLCM size	Standard	GM	GD	GLCM size	Standard	GM	GD	GLCM size	Standard	GM	GD
8×8	69.51	96.5	99.51	8×8	68.37	97.14	99.89	8×8	69.84	97.5	99.94
16×16	69.58	96.74	99.58	16×16	68.55	97.5	99.91	16×16	69.22	98.02	99.92
32×32	69.02	86.68	99.02	32×32	68.85	98.21	99.84	32×32	69.56	99.06	99.96
64×64	67.12	85.24	97.12	64×64	67.14	78.36	98.14	64×64	69.8	99.21	99.65
Selectivity - standard deviation				Selectivity - standard deviation				Selectivity - standard deviation
GLCM size	Standard	GM	GD	GLCM size	Standard	GM	GD	GLCM size	Standard	GM	GD
8×8	1.73	1.6	0.73	8×8	3.1	0.83	0.1	8×8	4.15	0.41	0.15
16×16	1.65	1.2	0.6	16×16	3.19	1.13	0.19	16×16	4.16	0.74	0.16
32×32	1.89	20.56	1.09	32×32	4.22	0.92	0.22	32×32	5.1	0.87	0.1
64×64	3.16	19.97	3.56	64×64	4.69	25.91	1.47	64×64	7.95	0.85	0.32
Figure 11g (16 GLCMs/Cell)				Figure 11h (32 GLCMs/Cell)				Figure 11i (60 GLCMs/Cell)
Accuracy				Accuracy				Accuracy
GLCM size	Standard	GM	GD	GLCM size	Standard	GM	GD	GLCM size	Standard	GM	GD
8×8	68.3	96.55	99.51	8×8	67.89	97.12	99.89	8×8	68.93	97.5	99.93
16×16	68.51	96.71	99.51	16×16	67.92	97.45	99.92	16×16	68.96	98.03	99.96
32×32	68.81	87.46	99.01	32×32	68.33	98.19	99.84	32×32	68.95	99.08	99.95
64×64	67.44	86.37	97.04	64×64	68.11	78.89	98.11	64×64	69.3	99.21	99.65
Accuracy - standard deviation				Accuracy - standard deviation				Accuracy - standard deviation
GLCM size	Standard	GM	GD	GLCM size	Standard	GM	GD	GLCM size	Standard	GM	GD
8×8	0.73	1.59	0.73	8×8	3.1	0.82	0.1	8×8	4.15	0.4	0.15
16×16	1.42	1.17	0.73	16×16	3.18	1.18	0.18	16×16	5.1	0.74	0.1
32×32	1.87	18.92	1.07	32×32	5.22	1.03	0.22	32×32	6.1	0.84	0.1
64×64	4.64	17.45	3.55	64×64	5.5	25.36	1.5	64×64	7.7	0.86	0.33
