# Supplementary material for: Multi-layer perceptron classification & quantification of neuronal survival in hypoxic-ischemic brain image slices using a novel gradient direction, grey level co-occurrence matrix image training
Source: PLoS One. 2022 Dec 13;17(12):e0278874. doi: 10.1371/journal.pone.0278874 (PMC9746996; doi:10.1371/journal.pone.0278874)
Supplement: S7 File — (XLSX) [file pone.0278874.s007.xlsx]

## Sheet: Sheet1
Figure 13a (16 GLCMs/Cell)				Figure 13b (32 GLCMs/Cell)				Figure 13c (60 GLCMs/Cell)
AUC for Healthy Cells				AUC for Healthy Cells				AUC for Healthy Cells
GLCM size	Standard	GM	GD	GLCM size	Standard	GM	GD	GLCM size	Standard	GM	GD
8×8	0.83	0.99	0.99	8×8	0.83	0.99	1	8×8	0.83	0.99	1
16×16	0.83	0.99	0.99	16×16	0.83	0.99	1	16×16	0.83	0.99	1
32×32	0.83	0.89	0.99	32×32	0.83	0.99	1	32×32	0.83	0.99	1
64×64	0.83	0.89	0.99	64×64	0.83	0.79	0.99	64×64	0.83	0.99	0.99
Figure 13d (16 GLCMs/Cell)				Figure 13e (32 GLCMs/Cell)				Figure 13f (60 GLCMs/Cell)
AUC for Dying Cells				AUC for Dying Cells				AUC for Dying Cells
GLCM size	Standard	GM	GD	GLCM size	Standard	GM	GD	GLCM size	Standard	GM	GD
8×8	0.83	0.99	0.99	8×8	0.86	0.99	1	8×8	0.86	0.99	1
16×16	0.83	0.99	0.99	16×16	0.86	0.99	1	16×16	0.86	0.99	1
32×32	0.83	0.89	0.99	32×32	0.86	0.99	1	32×32	0.86	0.99	1
64×64	0.83	0.89	0.99	64×64	0.86	0.76	0.99	64×64	0.86	0.99	0.99
