# Supplementary material for: Multi-layer perceptron classification & quantification of neuronal survival in hypoxic-ischemic brain image slices using a novel gradient direction, grey level co-occurrence matrix image training
Source: PLoS One. 2022 Dec 13;17(12):e0278874. doi: 10.1371/journal.pone.0278874 (PMC9746996; doi:10.1371/journal.pone.0278874)
Supplement: S8 File — (XLSX) [file pone.0278874.s008.xlsx]

## Sheet: Sheet1
Figure 14a (16 GLCMs/Cell)				Figure 14b (32 GLCMs/Cell)				Figure 14c (60 GLCMs/Cell)
Sensitivity				Sensitivity				Sensitivity
GLCM size	Standard	GM	GD	GLCM size	Standard	GM	GD	GLCM size	Standard	GM	GD
8×8	79.84	97.12	99.84	8×8	79.88	96.51	99.88	8×8	79.95	97.6	99.95
16×16	79.12	96.61	99.12	16×16	79.92	97.36	99.92	16×16	80.02	97.86	99.95
32×32	78.62	97.64	98.12	32×32	79.75	98.59	99.75	32×32	80.91	99.42	99.91
64×64	78.27	95.21	99.07	64×64	79.6	98.49	99.6	64×64	81.57	99.87	99.43
Sensitivity - standard deviation				Sensitivity - standard deviation				Sensitivity - standard deviation
GLCM size	Standard	GM	GD	GLCM size	Standard	GM	GD	GLCM size	Standard	GM	GD
8×8	2.37	1.55	0.37	8×8	2.44	0.92	0.44	8×8	3.1	0.68	0.1
16×16	2.6	1.03	0.6	16×16	3.23	1.04	0.19	16×16	2.79	0.81	0.1
32×32	3.43	1.52	1.43	32×32	2.19	0.78	0.23	32×32	3.12	0.28	0.12
64×64	2.61	2.83	0.61	64×64	3.27	1.68	0.27	64×64	3.48	0.12	0.34
Figure 14d (16 GLCMs/Cell)				Figure 14e (32 GLCMs/Cell)				Figure 14f (60 GLCMs/Cell)
Selectivity				Selectivity				Selectivity
GLCM size	Standard	GM	GD	GLCM size	Standard	GM	GD	GLCM size	Standard	GM	GD
8×8	69.84	97	99.84	8×8	69.94	96.51	99.94	8×8	69.93	97.57	99.93
16×16	69.92	96.59	99.22	16×16	69.92	97.43	99.92	16×16	70.96	97.85	99.96
32×32	67.87	97.72	97.97	32×32	70.76	98.62	99.76	32×32	71.91	99.44	99.91
64×64	68.95	95.38	98.95	64×64	70.58	98.54	99.58	64×64	72.32	99.87	99.44
Selectivity - standard deviation				Selectivity - standard deviation				Selectivity - standard deviation
GLCM size	Standard	GM	GD	GLCM size	Standard	GM	GD	GLCM size	Standard	GM	GD
8×8	3.36	1.16	0.36	8×8	4.4	0.92	0.4	8×8	4.12	0.71	0.12
16×16	3.59	0.99	0.59	16×16	3.18	0.99	0.18	16×16	6.1	0.81	0.1
32×32	3.62	1.46	1.52	32×32	4.22	0.6	0.22	32×32	4.22	0.3	0.12
64×64	3.77	2.75	0.77	64×64	6.32	1.66	0.32	64×64	6.83	0.12	0.31
Figure 14g (16 GLCMs/Cell)				Figure 14h (32 GLCMs/Cell)				Figure 14i (60 GLCMs/Cell)
Accuracy				Accuracy				Accuracy
GLCM size	Standard	GM	GD	GLCM size	Standard	GM	GD	GLCM size	Standard	GM	GD
8×8	69.84	97.04	99.84	8×8	69.91	96.46	99.91	8×8	69.94	97.59	99.94
16×16	69.18	96.55	99.18	16×16	70.58	97.37	99.92	16×16	70.96	97.85	99.96
32×32	68.08	97.69	98.03	32×32	70.75	98.6	99.75	32×32	71.23	99.43	99.91
64×64	69.01	95.23	99.01	64×64	71.66	98.51	99.59	64×64	72.1	99.87	99.43
Accuracy - standard deviation				Accuracy - standard deviation				Accuracy - standard deviation
GLCM size	Standard	GM	GD	GLCM size	Standard	GM	GD	GLCM size	Standard	GM	GD
8×8	3.37	1.59	0.37	8×8	4.42	0.95	0.42	8×8	6.27	0.69	0.09
16×16	3.58	1.06	0.58	16×16	4.16	1.03	0.18	16×16	6.09	0.81	0.09
32×32	4.49	1.48	1.49	32×32	5.39	0.69	0.22	32×32	7.12	0.29	0.12
64×64	3.68	2.8	0.68	64×64	6.29	1.66	0.29	64×64	6.99	0.12	0.33
