# Supplementary material for: Multi-layer perceptron classification & quantification of neuronal survival in hypoxic-ischemic brain image slices using a novel gradient direction, grey level co-occurrence matrix image training
Source: PLoS One. 2022 Dec 13;17(12):e0278874. doi: 10.1371/journal.pone.0278874 (PMC9746996; doi:10.1371/journal.pone.0278874)
Supplement: S9 File — (XLSX) [file pone.0278874.s009.xlsx]

## Sheet: Sheet1
Figure 13.a				Figure 13.b				Figure 13.c
Healthy Cells		Dying Cells		Healthy Cells		Dying Cells		Healthy Cells		Dying Cells
FPR	TPR	FPR	TPR	FPR	TPR	FPR	TPR	FPR	TPR	FPR	TPR
0	0	0	0	0	0	0	0	0	0	0	0
0	0.00657895	0.00328947	0	0	0.00164474	0	0.00164474	0	0.0115132	0	0.00164474
0	0.00986842	0.00657895	0	0	0.00328947	0	0.00328947	0	0.0180921	0	0.00328947
0	0.0131579	0.00657895	0.00328947	0	0.00493421	0	0.00493421	0	0.0197368	0	0.00493421
0	0.0164474	0.00657895	0.00657895	0	0.00657895	0	0.00657895	0	0.0213816	0	0.00657895
0	0.0197368	0.00986842	0.00657895	0	0.00822368	0	0.00822368	0	0.0246711	0	0.00822368
0	0.0230263	0.0131579	0.00657895	0	0.00986842	0	0.00986842	0	0.0263158	0	0.00986842
0	0.0263158	0.0131579	0.00986842	0	0.0115132	0	0.0115132	0	0.0279605	0	0.0115132
0	0.0296053	0.0131579	0.0131579	0	0.0131579	0	0.0131579	0	0.0296053	0	0.0131579
0	0.0328947	0.0164474	0.0131579	0	0.0148026	0	0.0148026	0	0.03125	0	0.0148026
0	0.0361842	0.0164474	0.0164474	0	0.0164474	0	0.0164474	0	0.0328947	0	0.0164474
0	0.0394737	0.0164474	0.0197368	0	0.0180921	0	0.0180921	0	0.0345395	0	0.0180921
0	0.0427632	0.0164474	0.0230263	0	0.0197368	0	0.0197368	0	0.0361842	0	0.0197368
0	0.0460526	0.0197368	0.0230263	0	0.0213816	0	0.0213816	0	0.0378289	0	0.0213816
0	0.0493421	0.0230263	0.0230263	0	0.0230263	0	0.0230263	0	0.0394737	0	0.0230263
0	0.0526316	0.0263158	0.0230263	0	0.0246711	0	0.0246711	0	0.0411184	0	0.0246711
0	0.0559211	0.0296053	0.0230263	0	0.0263158	0	0.0263158	0	0.0427632	0	0.0263158
0	0.0592105	0.0328947	0.0230263	0	0.0279605	0	0.0279605	0	0.0444079	0	0.0279605
0	0.0625	0.0361842	0.0230263	0	0.0296053	0	0.0296053	0	0.0460526	0	0.0296053
0	0.0657895	0.0361842	0.0263158	0	0.03125	0	0.03125	0	0.0476974	0	0.03125
0	0.0690789	0.0394737	0.0263158	0	0.0328947	0	0.0328947	0	0.0493421	0	0.0328947
0	0.0723684	0.0394737	0.0296053	0	0.0345395	0	0.0345395	0	0.0509868	0	0.0345395
0	0.0756579	0.0394737	0.0328947	0	0.0361842	0	0.0361842	0	0.0526316	0	0.0361842
0	0.0789474	0.0427632	0.0328947	0	0.0378289	0	0.0378289	0	0.0542763	0	0.0378289
0	0.0822368	0.0460526	0.0328947	0	0.0394737	0	0.0394737	0	0.0559211	0	0.0394737
0	0.0855263	0.0493421	0.0328947	0	0.0411184	0	0.0411184	0	0.0575658	0	0.0411184
0	0.0888158	0.0493421	0.0361842	0	0.0427632	0	0.0427632	0	0.0592105	0	0.0427632
0	0.0921053	0.0526316	0.0361842	0	0.0444079	0	0.0444079	0	0.0608553	0	0.0444079
0	0.0953947	0.0559211	0.0361842	0	0.0460526	0	0.0460526	0	0.0625	0	0.0460526
0	0.0986842	0.0592105	0.0361842	0	0.0476974	0	0.0476974	0	0.0641447	0	0.0476974
0	0.101974	0.0592105	0.0394737	0	0.0493421	0	0.0493421	0	0.0657895	0	0.0493421
0	0.105263	0.0592105	0.0427632	0	0.0509868	0	0.0509868	0	0.0674342	0	0.0509868
0	0.108553	0.0592105	0.0460526	0	0.0526316	0	0.0526316	0	0.0690789	0	0.0526316
0	0.111842	0.0625	0.0460526	0	0.0542763	0	0.0542763	0	0.0707237	0	0.0542763
0	0.115132	0.0625	0.0493421	0	0.0559211	0	0.0559211	0	0.0723684	0	0.0559211
0	0.118421	0.0625	0.0526316	0	0.0575658	0	0.0575658	0	0.0740132	0	0.0575658
0	0.121711	0.0625	0.0559211	0	0.0592105	0	0.0592105	0	0.0756579	0	0.0592105
0	0.125	0.0657895	0.0559211	0	0.0608553	0	0.0608553	0	0.0773026	0	0.0608553
0	0.128289	0.0657895	0.0592105	0	0.0625	0	0.0625	0	0.0789474	0	0.0625
0	0.131579	0.0657895	0.0625	0	0.0641447	0	0.0641447	0	0.0805921	0	0.0641447
0	0.134868	0.0657895	0.0657895	0	0.0657895	0	0.0657895	0	0.0822368	0	0.0657895
0	0.138158	0.0657895	0.0690789	0	0.0674342	0	0.0674342	0	0.0838816	0	0.0674342
0	0.141447	0.0690789	0.0690789	0	0.0690789	0	0.0690789	0	0.0855263	0	0.0690789
0	0.144737	0.0723684	0.0690789	0	0.0707237	0	0.0707237	0	0.0871711	0	0.0707237
0	0.148026	0.0756579	0.0690789	0	0.0723684	0	0.0723684	0	0.0888158	0	0.0723684
0	0.151316	0.0756579	0.0723684	0	0.0740132	0	0.0740132	0	0.0904605	0	0.0740132
0	0.154605	0.0756579	0.0756579	0	0.0756579	0	0.0756579	0	0.0921053	0	0.0756579
0	0.157895	0.0756579	0.0789474	0	0.0773026	0	0.0773026	0	0.09375	0	0.0773026
0	0.161184	0.0789474	0.0789474	0	0.0789474	0	0.0789474	0	0.0953947	0	0.0789474
0	0.164474	0.0789474	0.0822368	0	0.0805921	0	0.0805921	0	0.0970395	0	0.0805921
0	0.167763	0.0789474	0.0855263	0	0.0822368	0	0.0822368	0	0.0986842	0	0.0822368
0	0.171053	0.0789474	0.0888158	0	0.0838816	0	0.0838816	0	0.100329	0	0.0838816
0	0.174342	0.0789474	0.0921053	0	0.0855263	0	0.0855263	0	0.101974	0	0.0855263
0	0.177632	0.0822368	0.0921053	0	0.0871711	0	0.0871711	0	0.103618	0	0.0871711
0	0.180921	0.0822368	0.0953947	0	0.0888158	0	0.0888158	0	0.105263	0	0.0888158
0	0.184211	0.0855263	0.0953947	0	0.0904605	0	0.0904605	0	0.106908	0	0.0904605
0	0.1875	0.0888158	0.0953947	0	0.0921053	0	0.0921053	0	0.108553	0	0.0921053
0	0.190789	0.0888158	0.0986842	0	0.09375	0	0.09375	0	0.110197	0	0.09375
0	0.194079	0.0921053	0.0986842	0	0.0953947	0	0.0953947	0	0.111842	0	0.0953947
0	0.197368	0.0921053	0.101974	0	0.0970395	0	0.0970395	0	0.113487	0	0.0970395
0	0.200658	0.0953947	0.101974	0	0.0986842	0	0.0986842	0	0.115132	0	0.0986842
0	0.203947	0.0953947	0.105263	0	0.100329	0	0.100329	0	0.116776	0	0.100329
0	0.207237	0.0953947	0.108553	0	0.101974	0	0.101974	0	0.118421	0	0.101974
0	0.210526	0.0986842	0.108553	0	0.103618	0	0.103618	0	0.120066	0	0.103618
0	0.213816	0.0986842	0.111842	0	0.105263	0	0.105263	0	0.121711	0	0.105263
0	0.217105	0.101974	0.111842	0	0.106908	0	0.106908	0	0.123355	0	0.106908
0	0.220395	0.105263	0.111842	0	0.108553	0	0.108553	0	0.125	0	0.108553
0	0.223684	0.105263	0.115132	0	0.110197	0	0.110197	0	0.126645	0	0.110197
0	0.226974	0.108553	0.115132	0	0.111842	0	0.111842	0	0.128289	0	0.111842
0	0.230263	0.108553	0.118421	0	0.113487	0	0.113487	0	0.129934	0	0.113487
0	0.233553	0.108553	0.121711	0	0.115132	0	0.115132	0	0.131579	0	0.115132
0	0.236842	0.111842	0.121711	0	0.116776	0	0.116776	0	0.133224	0	0.116776
0	0.240132	0.115132	0.121711	0	0.118421	0	0.118421	0	0.134868	0	0.118421
0	0.243421	0.115132	0.125	0	0.120066	0	0.120066	0	0.136513	0	0.120066
0	0.246711	0.118421	0.125	0	0.121711	0	0.121711	0	0.138158	0	0.121711
0	0.25	0.121711	0.125	0	0.123355	0	0.123355	0	0.139803	0	0.123355
0	0.253289	0.125	0.125	0	0.125	0	0.125	0	0.141447	0	0.125
0	0.256579	0.128289	0.125	0	0.126645	0	0.126645	0	0.143092	0	0.126645
0	0.259868	0.128289	0.128289	0	0.128289	0	0.128289	0	0.144737	0	0.128289
0	0.263158	0.128289	0.131579	0	0.129934	0	0.129934	0	0.146382	0	0.129934
0	0.266447	0.131579	0.131579	0	0.131579	0	0.131579	0	0.148026	0	0.131579
0	0.269737	0.134868	0.131579	0	0.133224	0	0.133224	0	0.149671	0	0.133224
0	0.273026	0.138158	0.131579	0	0.134868	0	0.134868	0	0.151316	0	0.134868
0	0.276316	0.138158	0.134868	0	0.136513	0	0.136513	0	0.152961	0	0.136513
0	0.279605	0.138158	0.138158	0	0.138158	0	0.138158	0	0.154605	0	0.138158
0	0.282895	0.138158	0.141447	0	0.139803	0	0.139803	0	0.15625	0	0.139803
0	0.286184	0.138158	0.144737	0	0.141447	0	0.141447	0	0.157895	0	0.141447
0	0.289474	0.141447	0.144737	0	0.143092	0	0.143092	0	0.159539	0	0.143092
0	0.292763	0.144737	0.144737	0	0.144737	0	0.144737	0	0.161184	0	0.144737
0	0.296053	0.144737	0.148026	0	0.146382	0	0.146382	0	0.162829	0	0.146382
0	0.299342	0.144737	0.151316	0	0.148026	0	0.148026	0	0.164474	0	0.148026
0	0.302632	0.144737	0.154605	0	0.149671	0	0.149671	0	0.166118	0	0.149671
0	0.305921	0.148026	0.154605	0	0.151316	0	0.151316	0	0.167763	0	0.151316
0	0.309211	0.151316	0.154605	0	0.152961	0	0.152961	0	0.169408	0	0.152961
0	0.3125	0.154605	0.154605	0	0.154605	0	0.154605	0	0.171053	0	0.154605
0	0.315789	0.157895	0.154605	0	0.15625	0	0.15625	0	0.172697	0	0.15625
0	0.319079	0.161184	0.154605	0	0.157895	0	0.157895	0	0.174342	0	0.157895
0	0.322368	0.161184	0.157895	0	0.159539	0	0.159539	0	0.175987	0	0.159539
0	0.325658	0.164474	0.157895	0	0.161184	0	0.161184	0	0.177632	0	0.161184
0	0.328947	0.164474	0.161184	0	0.162829	0	0.162829	0	0.179276	0	0.162829
0	0.332237	0.167763	0.161184	0	0.164474	0	0.164474	0	0.180921	0	0.164474
0	0.335526	0.171053	0.161184	0	0.166118	0	0.166118	0	0.182566	0	0.166118
0	0.338816	0.171053	0.164474	0	0.167763	0	0.167763	0	0.184211	0	0.167763
0	0.342105	0.174342	0.164474	0	0.169408	0	0.169408	0	0.185855	0	0.169408
0	0.345395	0.174342	0.167763	0	0.171053	0	0.171053	0	0.1875	0	0.171053
0	0.348684	0.174342	0.171053	0	0.172697	0	0.172697	0	0.189145	0	0.172697
0	0.351974	0.177632	0.171053	0	0.174342	0	0.174342	0	0.190789	0	0.174342
0	0.355263	0.177632	0.174342	0	0.175987	0	0.175987	0	0.192434	0	0.175987
0	0.358553	0.177632	0.177632	0	0.177632	0	0.177632	0	0.194079	0	0.177632
0	0.361842	0.177632	0.180921	0	0.179276	0	0.179276	0	0.195724	0	0.179276
0	0.365132	0.177632	0.184211	0	0.180921	0	0.180921	0	0.197368	0	0.180921
0	0.368421	0.180921	0.184211	0	0.182566	0	0.182566	0	0.199013	0	0.182566
0	0.371711	0.180921	0.1875	0	0.184211	0	0.184211	0	0.200658	0	0.184211
0	0.375	0.184211	0.1875	0	0.185855	0	0.185855	0	0.202303	0	0.185855
0	0.378289	0.1875	0.1875	0	0.1875	0	0.1875	0	0.203947	0	0.1875
0	0.381579	0.190789	0.1875	0	0.189145	0	0.189145	0	0.205592	0	0.189145
0	0.384868	0.190789	0.190789	0	0.190789	0	0.190789	0	0.207237	0	0.190789
0	0.388158	0.194079	0.190789	0	0.192434	0	0.192434	0	0.208882	0	0.192434
0	0.391447	0.194079	0.194079	0	0.194079	0	0.194079	0	0.210526	0	0.194079
0	0.394737	0.197368	0.194079	0	0.195724	0	0.195724	0	0.212171	0	0.195724
0	0.398026	0.200658	0.194079	0	0.197368	0	0.197368	0	0.213816	0	0.197368
0	0.401316	0.200658	0.197368	0	0.199013	0	0.199013	0	0.215461	0	0.199013
0	0.404605	0.203947	0.197368	0	0.200658	0	0.200658	0	0.217105	0	0.200658
0	0.407895	0.207237	0.197368	0	0.202303	0	0.202303	0	0.21875	0	0.202303
0	0.411184	0.207237	0.200658	0	0.203947	0	0.203947	0	0.220395	0	0.203947
0	0.414474	0.207237	0.203947	0	0.205592	0	0.205592	0	0.222039	0	0.205592
0	0.417763	0.207237	0.207237	0	0.207237	0	0.207237	0	0.223684	0	0.207237
0	0.421053	0.207237	0.210526	0	0.208882	0	0.208882	0	0.225329	0	0.208882
0	0.424342	0.207237	0.213816	0	0.210526	0	0.210526	0	0.226974	0	0.210526
0	0.427632	0.207237	0.217105	0	0.212171	0	0.212171	0	0.228618	0	0.212171
0	0.430921	0.207237	0.220395	0	0.213816	0	0.213816	0	0.230263	0	0.213816
0	0.434211	0.207237	0.223684	0	0.215461	0	0.215461	0	0.231908	0	0.215461
0	0.4375	0.207237	0.226974	0	0.217105	0	0.217105	0	0.233553	0	0.217105
0	0.440789	0.210526	0.226974	0	0.21875	0	0.21875	0	0.235197	0	0.21875
0	0.444079	0.210526	0.230263	0	0.220395	0	0.220395	0	0.236842	0	0.220395
0	0.447368	0.210526	0.233553	0	0.222039	0	0.222039	0	0.238487	0	0.222039
0	0.450658	0.210526	0.236842	0	0.223684	0	0.223684	0	0.240132	0	0.223684
0	0.453947	0.210526	0.240132	0	0.225329	0	0.225329	0	0.241776	0	0.225329
0	0.457237	0.210526	0.243421	0	0.226974	0	0.226974	0	0.243421	0	0.226974
0	0.460526	0.210526	0.246711	0	0.228618	0	0.228618	0	0.245066	0	0.228618
0	0.463816	0.210526	0.25	0	0.230263	0	0.230263	0	0.246711	0	0.230263
0	0.467105	0.210526	0.253289	0	0.231908	0	0.231908	0	0.248355	0	0.231908
0	0.470395	0.210526	0.256579	0	0.233553	0	0.233553	0	0.25	0	0.233553
0	0.473684	0.210526	0.259868	0	0.235197	0	0.235197	0	0.251645	0	0.235197
0	0.476974	0.210526	0.263158	0	0.236842	0	0.236842	0	0.253289	0	0.236842
0	0.480263	0.210526	0.266447	0	0.238487	0	0.238487	0	0.254934	0	0.238487
0	0.483553	0.210526	0.269737	0	0.240132	0	0.240132	0	0.256579	0	0.240132
0	0.486842	0.210526	0.273026	0	0.241776	0	0.241776	0	0.258224	0	0.241776
0	0.490132	0.210526	0.276316	0	0.243421	0	0.243421	0	0.259868	0	0.243421
0	0.493421	0.210526	0.279605	0	0.245066	0	0.245066	0	0.261513	0	0.245066
0	0.496711	0.210526	0.282895	0	0.246711	0	0.246711	0	0.263158	0	0.246711
0	0.5	0.210526	0.286184	0	0.248355	0	0.248355	0	0.264803	0	0.248355
0	0.503289	0.210526	0.289474	0	0.25	0	0.25	0	0.266447	0	0.25
0	0.506579	0.210526	0.292763	0	0.251645	0	0.251645	0	0.268092	0	0.251645
0	0.509868	0.210526	0.296053	0	0.253289	0	0.253289	0	0.269737	0	0.253289
0	0.513158	0.210526	0.299342	0	0.254934	0	0.254934	0	0.271382	0	0.254934
0	0.516447	0.210526	0.302632	0	0.256579	0	0.256579	0	0.273026	0	0.256579
0	0.519737	0.210526	0.305921	0	0.258224	0	0.258224	0	0.274671	0	0.258224
0	0.523026	0.210526	0.309211	0	0.259868	0	0.259868	0	0.276316	0	0.259868
0	0.526316	0.210526	0.3125	0	0.261513	0	0.261513	0	0.277961	0	0.261513
0	0.529605	0.210526	0.315789	0	0.263158	0	0.263158	0	0.279605	0	0.263158
0	0.532895	0.210526	0.319079	0	0.264803	0	0.264803	0	0.28125	0	0.264803
0	0.536184	0.210526	0.322368	0	0.266447	0	0.266447	0	0.282895	0	0.266447
0	0.539474	0.210526	0.325658	0	0.268092	0	0.268092	0	0.284539	0	0.268092
0	0.542763	0.210526	0.328947	0	0.269737	0	0.269737	0	0.286184	0	0.269737
0	0.546053	0.210526	0.332237	0	0.271382	0	0.271382	0	0.287829	0	0.271382
0	0.549342	0.210526	0.335526	0	0.273026	0	0.273026	0	0.289474	0	0.273026
0	0.552632	0.210526	0.338816	0	0.274671	0	0.274671	0	0.291118	0	0.274671
0	0.555921	0.210526	0.342105	0	0.276316	0	0.276316	0	0.292763	0	0.276316
0	0.559211	0.210526	0.345395	0	0.277961	0	0.277961	0	0.294408	0	0.277961
0	0.5625	0.210526	0.348684	0	0.279605	0	0.279605	0	0.296053	0	0.279605
0	0.565789	0.210526	0.351974	0	0.28125	0	0.28125	0	0.297697	0	0.28125
0	0.569079	0.210526	0.355263	0	0.282895	0	0.282895	0	0.299342	0	0.282895
0	0.572368	0.210526	0.358553	0	0.284539	0	0.284539	0	0.300987	0	0.284539
0	0.575658	0.210526	0.361842	0	0.286184	0	0.286184	0	0.302632	0	0.286184
0	0.578947	0.210526	0.365132	0	0.287829	0	0.287829	0	0.304276	0	0.287829
0	0.582237	0.210526	0.368421	0	0.289474	0	0.289474	0	0.305921	0	0.289474
0	0.585526	0.210526	0.371711	0	0.291118	0	0.291118	0	0.307566	0	0.291118
0	0.588816	0.210526	0.375	0	0.292763	0	0.292763	0	0.309211	0	0.292763
0	0.592105	0.210526	0.378289	0	0.294408	0	0.294408	0	0.310855	0	0.294408
0	0.595395	0.210526	0.381579	0	0.296053	0	0.296053	0	0.3125	0	0.296053
0	0.598684	0.210526	0.384868	0	0.297697	0	0.297697	0	0.314145	0	0.297697
0	0.601974	0.210526	0.388158	0	0.299342	0	0.299342	0	0.315789	0	0.299342
0	0.605263	0.210526	0.391447	0	0.300987	0	0.300987	0	0.317434	0	0.300987
0	0.608553	0.210526	0.394737	0	0.302632	0	0.302632	0	0.319079	0	0.302632
0	0.611842	0.210526	0.398026	0	0.304276	0	0.304276	0	0.320724	0	0.304276
0	0.615132	0.210526	0.401316	0	0.305921	0	0.305921	0	0.322368	0	0.305921
0	0.618421	0.210526	0.404605	0	0.307566	0	0.307566	0	0.324013	0	0.307566
0	0.621711	0.210526	0.407895	0	0.309211	0	0.309211	0	0.325658	0	0.309211
0	0.625	0.210526	0.411184	0	0.310855	0	0.310855	0	0.327303	0	0.310855
0	0.628289	0.210526	0.414474	0	0.3125	0	0.3125	0	0.328947	0	0.3125
0	0.631579	0.210526	0.417763	0	0.314145	0	0.314145	0	0.330592	0	0.314145
0	0.634868	0.210526	0.421053	0	0.315789	0	0.315789	0	0.332237	0	0.315789
0	0.638158	0.213816	0.421053	0	0.317434	0	0.317434	0	0.333882	0	0.317434
0	0.641447	0.213816	0.424342	0	0.319079	0	0.319079	0	0.335526	0	0.319079
0	0.644737	0.213816	0.427632	0	0.320724	0	0.320724	0	0.337171	0	0.320724
0	0.648026	0.213816	0.430921	0	0.322368	0	0.322368	0	0.338816	0	0.322368
0	0.651316	0.213816	0.434211	0	0.324013	0	0.324013	0	0.340461	0	0.324013
0	0.654605	0.213816	0.4375	0	0.325658	0	0.325658	0	0.342105	0	0.325658
0	0.657895	0.213816	0.440789	0	0.327303	0	0.327303	0	0.34375	0	0.327303
0	0.661184	0.213816	0.444079	0	0.328947	0	0.328947	0	0.345395	0	0.328947
0	0.664474	0.213816	0.447368	0	0.330592	0	0.330592	0	0.347039	0	0.330592
0	0.667763	0.213816	0.450658	0	0.332237	0	0.332237	0	0.348684	0	0.332237
0	0.671053	0.213816	0.453947	0	0.333882	0	0.333882	0	0.350329	0	0.333882
0	0.674342	0.213816	0.457237	0	0.335526	0	0.335526	0	0.351974	0	0.335526
0	0.677632	0.213816	0.460526	0	0.337171	0	0.337171	0	0.353618	0	0.337171
0	0.680921	0.213816	0.463816	0	0.338816	0	0.338816	0	0.355263	0	0.338816
0.00328947	0.680921	0.213816	0.467105	0	0.340461	0	0.340461	0	0.356908	0	0.340461
0.00328947	0.684211	0.213816	0.470395	0	0.342105	0	0.342105	0	0.358553	0	0.342105
0.00328947	0.6875	0.213816	0.473684	0	0.34375	0	0.34375	0	0.360197	0	0.34375
0.00328947	0.690789	0.213816	0.476974	0	0.345395	0	0.345395	0	0.361842	0	0.345395
0.00328947	0.694079	0.213816	0.480263	0	0.347039	0	0.347039	0	0.363487	0	0.347039
0.00328947	0.697368	0.213816	0.483553	0	0.348684	0	0.348684	0	0.365132	0	0.348684
0.00328947	0.700658	0.213816	0.486842	0	0.350329	0	0.350329	0	0.366776	0	0.350329
0.00328947	0.703947	0.213816	0.490132	0	0.351974	0	0.351974	0	0.368421	0	0.351974
0.00328947	0.707237	0.213816	0.493421	0	0.353618	0	0.353618	0	0.370066	0	0.353618
0.00657895	0.707237	0.213816	0.496711	0	0.355263	0	0.355263	0	0.371711	0	0.355263
0.00657895	0.710526	0.213816	0.5	0	0.356908	0	0.356908	0	0.373355	0	0.356908
0.00657895	0.713816	0.213816	0.503289	0	0.358553	0	0.358553	0	0.375	0	0.358553
0.00657895	0.717105	0.213816	0.506579	0	0.360197	0	0.360197	0	0.376645	0	0.360197
0.00657895	0.720395	0.213816	0.509868	0	0.361842	0	0.361842	0	0.378289	0	0.361842
0.00986842	0.720395	0.213816	0.513158	0	0.363487	0	0.363487	0	0.379934	0	0.363487
0.00986842	0.723684	0.213816	0.516447	0	0.365132	0	0.365132	0	0.381579	0	0.365132
0.00986842	0.726974	0.213816	0.519737	0	0.366776	0	0.366776	0	0.383224	0	0.366776
0.00986842	0.730263	0.213816	0.523026	0	0.368421	0	0.368421	0	0.384868	0	0.368421
0.00986842	0.733553	0.213816	0.526316	0	0.370066	0	0.370066	0	0.386513	0	0.370066
0.00986842	0.736842	0.213816	0.529605	0	0.371711	0	0.371711	0	0.388158	0	0.371711
0.00986842	0.740132	0.213816	0.532895	0	0.373355	0	0.373355	0	0.389803	0	0.373355
0.00986842	0.743421	0.213816	0.536184	0	0.375	0	0.375	0	0.391447	0	0.375
0.00986842	0.746711	0.213816	0.539474	0	0.376645	0	0.376645	0	0.393092	0	0.376645
0.0131579	0.746711	0.213816	0.542763	0	0.378289	0	0.378289	0	0.394737	0	0.378289
0.0131579	0.75	0.213816	0.546053	0	0.379934	0	0.379934	0	0.396382	0	0.379934
0.0131579	0.753289	0.213816	0.549342	0	0.381579	0	0.381579	0	0.398026	0	0.381579
0.0131579	0.756579	0.213816	0.552632	0	0.383224	0	0.383224	0	0.399671	0	0.383224
0.0164474	0.756579	0.213816	0.555921	0	0.384868	0	0.384868	0	0.401316	0	0.384868
0.0164474	0.759868	0.213816	0.559211	0	0.386513	0	0.386513	0	0.402961	0	0.386513
0.0197368	0.759868	0.213816	0.5625	0	0.388158	0	0.388158	0	0.404605	0	0.388158
0.0230263	0.759868	0.213816	0.565789	0	0.389803	0	0.389803	0	0.40625	0	0.389803
0.0230263	0.763158	0.213816	0.569079	0	0.391447	0	0.391447	0	0.407895	0	0.391447
0.0263158	0.763158	0.213816	0.572368	0	0.393092	0	0.393092	0	0.409539	0	0.393092
0.0296053	0.763158	0.213816	0.575658	0	0.394737	0	0.394737	0	0.411184	0	0.394737
0.0328947	0.763158	0.213816	0.578947	0	0.396382	0	0.396382	0	0.412829	0	0.396382
0.0361842	0.763158	0.213816	0.582237	0	0.398026	0	0.398026	0	0.414474	0	0.398026
0.0394737	0.763158	0.213816	0.585526	0	0.399671	0	0.399671	0	0.416118	0	0.399671
0.0394737	0.766447	0.213816	0.588816	0	0.401316	0	0.401316	0	0.417763	0	0.401316
0.0427632	0.766447	0.213816	0.592105	0	0.402961	0	0.402961	0	0.419408	0	0.402961
0.0460526	0.766447	0.213816	0.595395	0	0.404605	0	0.404605	0	0.421053	0	0.404605
0.0460526	0.769737	0.213816	0.598684	0	0.40625	0	0.40625	0	0.422697	0	0.40625
0.0460526	0.773026	0.213816	0.601974	0	0.407895	0	0.407895	0	0.424342	0	0.407895
0.0493421	0.773026	0.213816	0.605263	0	0.409539	0	0.409539	0	0.425987	0	0.409539
0.0526316	0.773026	0.213816	0.608553	0	0.411184	0	0.411184	0	0.427632	0	0.411184
0.0526316	0.776316	0.213816	0.611842	0	0.412829	0	0.412829	0	0.429276	0	0.412829
0.0559211	0.776316	0.213816	0.615132	0	0.414474	0	0.414474	0	0.430921	0	0.414474
0.0592105	0.776316	0.213816	0.618421	0	0.416118	0	0.416118	0	0.432566	0	0.416118
0.0625	0.776316	0.213816	0.621711	0	0.417763	0	0.417763	0	0.434211	0	0.417763
0.0625	0.779605	0.213816	0.625	0	0.419408	0	0.419408	0	0.435855	0	0.419408
0.0657895	0.779605	0.213816	0.628289	0	0.421053	0	0.421053	0	0.4375	0	0.421053
0.0690789	0.779605	0.213816	0.631579	0	0.422697	0	0.422697	0	0.439145	0	0.422697
0.0723684	0.779605	0.213816	0.634868	0	0.424342	0	0.424342	0	0.440789	0	0.424342
0.0756579	0.779605	0.213816	0.638158	0	0.425987	0	0.425987	0	0.442434	0	0.425987
0.0789474	0.779605	0.213816	0.641447	0	0.427632	0	0.427632	0	0.444079	0	0.427632
0.0822368	0.779605	0.213816	0.644737	0	0.429276	0	0.429276	0	0.445724	0	0.429276
0.0855263	0.779605	0.213816	0.648026	0	0.430921	0	0.430921	0	0.447368	0	0.430921
0.0888158	0.779605	0.213816	0.651316	0	0.432566	0	0.432566	0	0.449013	0	0.432566
0.0921053	0.779605	0.213816	0.654605	0	0.434211	0	0.434211	0	0.450658	0	0.434211
0.0953947	0.779605	0.213816	0.657895	0	0.435855	0	0.435855	0	0.452303	0	0.435855
0.0986842	0.779605	0.213816	0.661184	0	0.4375	0	0.4375	0	0.453947	0	0.4375
0.101974	0.779605	0.213816	0.664474	0	0.439145	0	0.439145	0	0.455592	0	0.439145
0.105263	0.779605	0.213816	0.667763	0	0.440789	0	0.440789	0	0.457237	0	0.440789
0.108553	0.779605	0.213816	0.671053	0	0.442434	0	0.442434	0	0.458882	0	0.442434
0.108553	0.782895	0.213816	0.674342	0	0.444079	0	0.444079	0	0.460526	0	0.444079
0.111842	0.782895	0.213816	0.677632	0	0.445724	0	0.445724	0	0.462171	0	0.445724
0.115132	0.782895	0.213816	0.680921	0	0.447368	0	0.447368	0	0.463816	0	0.447368
0.118421	0.782895	0.213816	0.684211	0	0.449013	0	0.449013	0	0.465461	0	0.449013
0.118421	0.786184	0.213816	0.6875	0	0.450658	0	0.450658	0	0.467105	0	0.450658
0.121711	0.786184	0.213816	0.690789	0	0.452303	0	0.452303	0	0.46875	0	0.452303
0.125	0.786184	0.213816	0.694079	0	0.453947	0	0.453947	0	0.470395	0	0.453947
0.128289	0.786184	0.213816	0.697368	0	0.455592	0	0.455592	0	0.472039	0	0.455592
0.131579	0.786184	0.213816	0.700658	0	0.457237	0	0.457237	0	0.473684	0	0.457237
0.134868	0.786184	0.213816	0.703947	0	0.458882	0	0.458882	0	0.475329	0	0.458882
0.138158	0.786184	0.213816	0.707237	0	0.460526	0	0.460526	0	0.476974	0	0.460526
0.141447	0.786184	0.213816	0.710526	0	0.462171	0	0.462171	0	0.478618	0	0.462171
0.144737	0.786184	0.213816	0.713816	0	0.463816	0	0.463816	0	0.480263	0	0.463816
0.148026	0.786184	0.213816	0.717105	0	0.465461	0	0.465461	0	0.481908	0	0.465461
0.151316	0.786184	0.213816	0.720395	0	0.467105	0	0.467105	0	0.483553	0	0.467105
0.154605	0.786184	0.213816	0.723684	0	0.46875	0	0.46875	0	0.485197	0	0.46875
0.157895	0.786184	0.213816	0.726974	0	0.470395	0	0.470395	0	0.486842	0	0.470395
0.161184	0.786184	0.213816	0.730263	0	0.472039	0	0.472039	0	0.488487	0	0.472039
0.164474	0.786184	0.213816	0.733553	0	0.473684	0	0.473684	0	0.490132	0	0.473684
0.167763	0.786184	0.213816	0.736842	0	0.475329	0	0.475329	0	0.491776	0	0.475329
0.171053	0.786184	0.213816	0.740132	0	0.476974	0	0.476974	0	0.493421	0	0.476974
0.174342	0.786184	0.213816	0.743421	0	0.478618	0	0.478618	0	0.495066	0	0.478618
0.177632	0.786184	0.213816	0.746711	0	0.480263	0	0.480263	0	0.496711	0	0.480263
0.180921	0.786184	0.213816	0.75	0	0.481908	0	0.481908	0	0.498355	0	0.481908
0.184211	0.786184	0.213816	0.753289	0	0.483553	0	0.483553	0	0.5	0	0.483553
0.1875	0.786184	0.213816	0.756579	0	0.485197	0	0.485197	0	0.501645	0	0.485197
0.190789	0.786184	0.213816	0.759868	0	0.486842	0	0.486842	0	0.503289	0	0.486842
0.194079	0.786184	0.213816	0.763158	0	0.488487	0	0.488487	0	0.504934	0	0.488487
0.197368	0.786184	0.213816	0.766447	0	0.490132	0	0.490132	0	0.506579	0	0.490132
0.200658	0.786184	0.213816	0.769737	0	0.491776	0	0.491776	0	0.508224	0	0.491776
0.203947	0.786184	0.213816	0.773026	0	0.493421	0	0.493421	0	0.509868	0	0.493421
0.207237	0.786184	0.213816	0.776316	0	0.495066	0	0.495066	0	0.511513	0	0.495066
0.210526	0.786184	0.213816	0.779605	0	0.496711	0	0.496711	0	0.513158	0	0.496711
0.213816	0.786184	0.213816	0.782895	0	0.498355	0	0.498355	0	0.514803	0	0.498355
0.217105	0.786184	0.213816	0.786184	0	0.5	0	0.5	0	0.516447	0	0.5
0.220395	0.786184	0.213816	0.789474	0	0.501645	0	0.501645	0	0.518092	0	0.501645
0.223684	0.786184	0.213816	0.792763	0	0.503289	0	0.503289	0	0.519737	0	0.503289
0.226974	0.786184	0.213816	0.796053	0	0.504934	0	0.504934	0	0.521382	0	0.504934
0.230263	0.786184	0.213816	0.799342	0	0.506579	0	0.506579	0	0.523026	0	0.506579
0.233553	0.786184	0.213816	0.802632	0	0.508224	0	0.508224	0	0.524671	0	0.508224
0.236842	0.786184	0.213816	0.805921	0	0.509868	0	0.509868	0	0.526316	0	0.509868
0.240132	0.786184	0.213816	0.809211	0	0.511513	0	0.511513	0	0.527961	0	0.511513
0.243421	0.786184	0.213816	0.8125	0	0.513158	0	0.513158	0	0.529605	0	0.513158
0.246711	0.786184	0.213816	0.815789	0	0.514803	0	0.514803	0	0.53125	0	0.514803
0.25	0.786184	0.213816	0.819079	0	0.516447	0	0.516447	0	0.532895	0	0.516447
0.253289	0.786184	0.213816	0.822368	0	0.518092	0	0.518092	0	0.534539	0	0.518092
0.256579	0.786184	0.213816	0.825658	0	0.519737	0	0.519737	0	0.536184	0	0.519737
0.259868	0.786184	0.213816	0.828947	0	0.521382	0	0.521382	0	0.537829	0	0.521382
0.263158	0.786184	0.213816	0.832237	0	0.523026	0	0.523026	0	0.539474	0	0.523026
0.266447	0.786184	0.213816	0.835526	0	0.524671	0	0.524671	0	0.541118	0	0.524671
0.269737	0.786184	0.213816	0.838816	0	0.526316	0	0.526316	0	0.542763	0	0.526316
0.273026	0.786184	0.213816	0.842105	0	0.527961	0	0.527961	0	0.544408	0	0.527961
0.276316	0.786184	0.213816	0.845395	0	0.529605	0	0.529605	0	0.546053	0	0.529605
0.279605	0.786184	0.213816	0.848684	0	0.53125	0	0.53125	0	0.547697	0	0.53125
0.282895	0.786184	0.213816	0.851974	0	0.532895	0	0.532895	0	0.549342	0	0.532895
0.286184	0.786184	0.213816	0.855263	0	0.534539	0	0.534539	0	0.550987	0	0.534539
0.289474	0.786184	0.213816	0.858553	0	0.536184	0	0.536184	0	0.552632	0	0.536184
0.292763	0.786184	0.213816	0.861842	0	0.537829	0	0.537829	0	0.554276	0	0.537829
0.296053	0.786184	0.213816	0.865132	0	0.539474	0	0.539474	0	0.555921	0	0.539474
0.299342	0.786184	0.213816	0.868421	0	0.541118	0	0.541118	0	0.557566	0	0.541118
0.302632	0.786184	0.213816	0.871711	0	0.542763	0	0.542763	0	0.559211	0	0.542763
0.305921	0.786184	0.213816	0.875	0	0.544408	0	0.544408	0	0.560855	0	0.544408
0.309211	0.786184	0.213816	0.878289	0	0.546053	0	0.546053	0	0.5625	0	0.546053
0.3125	0.786184	0.213816	0.881579	0	0.547697	0	0.547697	0	0.564145	0	0.547697
0.315789	0.786184	0.217105	0.881579	0	0.549342	0	0.549342	0	0.565789	0	0.549342
0.319079	0.786184	0.217105	0.884868	0	0.550987	0	0.550987	0	0.567434	0	0.550987
0.322368	0.786184	0.217105	0.888158	0	0.552632	0	0.552632	0	0.569079	0	0.552632
0.325658	0.786184	0.217105	0.891447	0	0.554276	0	0.554276	0	0.570724	0	0.554276
0.328947	0.786184	0.220395	0.891447	0	0.555921	0	0.555921	0	0.572368	0	0.555921
0.332237	0.786184	0.220395	0.894737	0	0.557566	0	0.557566	0	0.574013	0	0.557566
0.335526	0.786184	0.220395	0.898026	0	0.559211	0	0.559211	0	0.575658	0	0.559211
0.338816	0.786184	0.220395	0.901316	0	0.560855	0	0.560855	0	0.577303	0	0.560855
0.342105	0.786184	0.220395	0.904605	0	0.5625	0	0.5625	0	0.578947	0	0.5625
0.345395	0.786184	0.220395	0.907895	0	0.564145	0	0.564145	0	0.580592	0	0.564145
0.348684	0.786184	0.220395	0.911184	0	0.565789	0	0.565789	0	0.582237	0	0.565789
0.351974	0.786184	0.220395	0.914474	0	0.567434	0	0.567434	0	0.583882	0	0.567434
0.355263	0.786184	0.220395	0.917763	0	0.569079	0	0.569079	0	0.585526	0	0.569079
0.358553	0.786184	0.220395	0.921053	0	0.570724	0	0.570724	0	0.587171	0	0.570724
0.361842	0.786184	0.220395	0.924342	0	0.572368	0	0.572368	0	0.588816	0	0.572368
0.365132	0.786184	0.220395	0.927632	0	0.574013	0	0.574013	0	0.590461	0	0.574013
0.368421	0.786184	0.220395	0.930921	0	0.575658	0	0.575658	0	0.592105	0	0.575658
0.371711	0.786184	0.220395	0.934211	0	0.577303	0	0.577303	0	0.59375	0	0.577303
0.375	0.786184	0.220395	0.9375	0	0.578947	0	0.578947	0	0.595395	0	0.578947
0.378289	0.786184	0.223684	0.9375	0	0.580592	0	0.580592	0	0.597039	0	0.580592
0.381579	0.786184	0.223684	0.940789	0	0.582237	0	0.582237	0	0.598684	0	0.582237
0.384868	0.786184	0.223684	0.944079	0	0.583882	0	0.583882	0	0.600329	0	0.583882
0.388158	0.786184	0.223684	0.947368	0	0.585526	0	0.585526	0	0.601974	0	0.585526
0.391447	0.786184	0.226974	0.947368	0	0.587171	0	0.587171	0	0.603618	0	0.587171
0.394737	0.786184	0.226974	0.950658	0	0.588816	0	0.588816	0	0.605263	0	0.588816
0.398026	0.786184	0.226974	0.953947	0	0.590461	0	0.590461	0	0.606908	0	0.590461
0.401316	0.786184	0.230263	0.953947	0	0.592105	0	0.592105	0	0.608553	0	0.592105
0.404605	0.786184	0.233553	0.953947	0	0.59375	0	0.59375	0	0.610197	0	0.59375
0.407895	0.786184	0.233553	0.957237	0	0.595395	0	0.595395	0	0.611842	0	0.595395
0.411184	0.786184	0.233553	0.960526	0	0.597039	0	0.597039	0	0.613487	0	0.597039
0.414474	0.786184	0.236842	0.960526	0	0.598684	0	0.598684	0	0.615132	0	0.598684
0.417763	0.786184	0.236842	0.963816	0	0.600329	0	0.600329	0	0.616776	0	0.600329
0.421053	0.786184	0.236842	0.967105	0	0.601974	0	0.601974	0	0.618421	0	0.601974
0.424342	0.786184	0.236842	0.970395	0	0.603618	0	0.603618	0	0.620066	0	0.603618
0.427632	0.786184	0.236842	0.973684	0	0.605263	0	0.605263	0	0.621711	0	0.605263
0.430921	0.786184	0.236842	0.976974	0	0.606908	0	0.606908	0	0.623355	0	0.606908
0.434211	0.786184	0.240132	0.976974	0	0.608553	0	0.608553	0	0.625	0	0.608553
0.4375	0.786184	0.240132	0.980263	0	0.610197	0	0.610197	0	0.626645	0	0.610197
0.440789	0.786184	0.240132	0.983553	0	0.611842	0	0.611842	0	0.628289	0	0.611842
0.444079	0.786184	0.243421	0.983553	0	0.613487	0	0.613487	0	0.629934	0	0.613487
0.447368	0.786184	0.243421	0.986842	0	0.615132	0	0.615132	0	0.631579	0	0.615132
0.450658	0.786184	0.246711	0.986842	0	0.616776	0	0.616776	0	0.633224	0	0.616776
0.453947	0.786184	0.25	0.986842	0	0.618421	0	0.618421	0	0.634868	0	0.618421
0.457237	0.786184	0.253289	0.986842	0	0.620066	0	0.620066	0	0.636513	0	0.620066
0.460526	0.786184	0.253289	0.990132	0	0.621711	0	0.621711	0	0.638158	0	0.621711
0.463816	0.786184	0.256579	0.990132	0	0.623355	0	0.623355	0	0.639803	0	0.623355
0.467105	0.786184	0.259868	0.990132	0	0.625	0	0.625	0	0.641447	0	0.625
0.470395	0.786184	0.263158	0.990132	0	0.626645	0	0.626645	0	0.643092	0	0.626645
0.473684	0.786184	0.266447	0.990132	0	0.628289	0	0.628289	0	0.644737	0	0.628289
0.476974	0.786184	0.269737	0.990132	0	0.629934	0	0.629934	0	0.646382	0	0.629934
0.480263	0.786184	0.273026	0.990132	0	0.631579	0	0.631579	0	0.648026	0	0.631579
0.483553	0.786184	0.276316	0.990132	0	0.633224	0	0.633224	0	0.649671	0	0.633224
0.486842	0.786184	0.279605	0.990132	0	0.634868	0	0.634868	0	0.651316	0	0.634868
0.490132	0.786184	0.279605	0.993421	0	0.636513	0	0.636513	0	0.652961	0	0.636513
0.493421	0.786184	0.282895	0.993421	0	0.638158	0	0.638158	0	0.654605	0	0.638158
0.496711	0.786184	0.286184	0.993421	0	0.639803	0	0.639803	0	0.65625	0	0.639803
0.5	0.786184	0.289474	0.993421	0	0.641447	0	0.641447	0	0.657895	0	0.641447
0.503289	0.786184	0.292763	0.993421	0	0.643092	0	0.643092	0	0.659539	0	0.643092
0.506579	0.786184	0.292763	0.996711	0	0.644737	0	0.644737	0	0.661184	0	0.644737
0.509868	0.786184	0.296053	0.996711	0	0.646382	0	0.646382	0	0.662829	0	0.646382
0.513158	0.786184	0.299342	0.996711	0	0.648026	0	0.648026	0	0.664474	0	0.648026
0.516447	0.786184	0.302632	0.996711	0	0.649671	0	0.649671	0	0.666118	0	0.649671
0.519737	0.786184	0.305921	0.996711	0	0.651316	0	0.651316	0	0.667763	0	0.651316
0.523026	0.786184	0.309211	0.996711	0	0.652961	0	0.652961	0	0.669408	0	0.652961
0.526316	0.786184	0.3125	0.996711	0	0.654605	0	0.654605	0	0.671053	0	0.654605
0.529605	0.786184	0.315789	0.996711	0	0.65625	0	0.65625	0	0.672697	0	0.65625
0.532895	0.786184	0.319079	0.996711	0	0.657895	0	0.657895	0	0.674342	0	0.657895
0.536184	0.786184	0.319079	1	0	0.659539	0	0.659539	0	0.675987	0	0.659539
0.539474	0.786184	0.322368	1	0	0.661184	0	0.661184	0	0.677632	0	0.661184
0.542763	0.786184	0.325658	1	0	0.662829	0	0.662829	0	0.679276	0	0.662829
0.546053	0.786184	0.328947	1	0	0.664474	0	0.664474	0	0.680921	0	0.664474
0.549342	0.786184	0.332237	1	0	0.666118	0	0.666118	0	0.682566	0	0.666118
0.552632	0.786184	0.335526	1	0	0.667763	0	0.667763	0	0.684211	0	0.667763
0.555921	0.786184	0.338816	1	0	0.669408	0	0.669408	0	0.685855	0	0.669408
0.559211	0.786184	0.342105	1	0	0.671053	0	0.671053	0	0.6875	0	0.671053
0.5625	0.786184	0.345395	1	0	0.672697	0	0.672697	0	0.689145	0	0.672697
0.565789	0.786184	0.348684	1	0	0.674342	0	0.674342	0	0.690789	0	0.674342
0.569079	0.786184	0.351974	1	0	0.675987	0	0.675987	0	0.692434	0	0.675987
0.572368	0.786184	0.355263	1	0	0.677632	0	0.677632	0	0.694079	0	0.677632
0.575658	0.786184	0.358553	1	0	0.679276	0	0.679276	0	0.695724	0	0.679276
0.578947	0.786184	0.361842	1	0	0.680921	0	0.680921	0	0.697368	0	0.680921
0.578947	0.789474	0.365132	1	0	0.682566	0	0.682566	0	0.699013	0	0.682566
0.582237	0.789474	0.368421	1	0	0.684211	0	0.684211	0	0.700658	0	0.684211
0.585526	0.789474	0.371711	1	0	0.685855	0	0.685855	0	0.702303	0	0.685855
0.588816	0.789474	0.375	1	0	0.6875	0	0.6875	0	0.703947	0	0.6875
0.592105	0.789474	0.378289	1	0	0.689145	0	0.689145	0	0.705592	0	0.689145
0.595395	0.789474	0.381579	1	0	0.690789	0	0.690789	0	0.707237	0	0.690789
0.598684	0.789474	0.384868	1	0	0.692434	0	0.692434	0	0.708882	0	0.692434
0.601974	0.789474	0.388158	1	0	0.694079	0	0.694079	0	0.710526	0	0.694079
0.605263	0.789474	0.391447	1	0	0.695724	0	0.695724	0	0.712171	0	0.695724
0.608553	0.789474	0.394737	1	0	0.697368	0	0.697368	0	0.713816	0	0.697368
0.611842	0.789474	0.398026	1	0	0.699013	0	0.699013	0	0.715461	0	0.699013
0.615132	0.789474	0.401316	1	0	0.700658	0	0.700658	0	0.717105	0	0.700658
0.618421	0.789474	0.404605	1	0	0.702303	0	0.702303	0	0.71875	0	0.702303
0.621711	0.789474	0.407895	1	0	0.703947	0	0.703947	0	0.720395	0	0.703947
0.625	0.789474	0.411184	1	0	0.705592	0	0.705592	0	0.722039	0	0.705592
0.628289	0.789474	0.414474	1	0	0.707237	0	0.707237	0	0.723684	0	0.707237
0.631579	0.789474	0.417763	1	0	0.708882	0	0.708882	0	0.725329	0	0.708882
0.634868	0.789474	0.421053	1	0	0.710526	0	0.710526	0	0.726974	0	0.710526
0.638158	0.789474	0.424342	1	0	0.712171	0	0.712171	0	0.728618	0	0.712171
0.641447	0.789474	0.427632	1	0	0.713816	0	0.713816	0	0.730263	0	0.713816
0.644737	0.789474	0.430921	1	0	0.715461	0	0.715461	0	0.731908	0	0.715461
0.648026	0.789474	0.434211	1	0	0.717105	0	0.717105	0	0.733553	0	0.717105
0.651316	0.789474	0.4375	1	0	0.71875	0	0.71875	0	0.735197	0	0.71875
0.654605	0.789474	0.440789	1	0	0.720395	0	0.720395	0	0.736842	0	0.720395
0.657895	0.789474	0.444079	1	0	0.722039	0	0.722039	0	0.738487	0	0.722039
0.661184	0.789474	0.447368	1	0	0.723684	0	0.723684	0	0.740132	0	0.723684
0.664474	0.789474	0.450658	1	0	0.725329	0	0.725329	0	0.741776	0	0.725329
0.667763	0.789474	0.453947	1	0	0.726974	0	0.726974	0	0.743421	0	0.726974
0.671053	0.789474	0.457237	1	0	0.728618	0	0.728618	0	0.745066	0	0.728618
0.674342	0.789474	0.460526	1	0	0.730263	0	0.730263	0	0.746711	0	0.730263
0.677632	0.789474	0.463816	1	0	0.731908	0	0.731908	0	0.748355	0	0.731908
0.680921	0.789474	0.467105	1	0	0.733553	0	0.733553	0	0.75	0	0.733553
0.684211	0.789474	0.470395	1	0	0.735197	0	0.735197	0	0.751645	0	0.735197
0.6875	0.789474	0.473684	1	0	0.736842	0	0.736842	0	0.753289	0	0.736842
0.690789	0.789474	0.476974	1	0	0.738487	0	0.738487	0	0.754934	0	0.738487
0.694079	0.789474	0.480263	1	0	0.740132	0	0.740132	0	0.756579	0	0.740132
0.697368	0.789474	0.483553	1	0	0.741776	0	0.741776	0	0.758224	0	0.741776
0.700658	0.789474	0.486842	1	0	0.743421	0	0.743421	0	0.759868	0	0.743421
0.703947	0.789474	0.490132	1	0	0.745066	0	0.745066	0	0.761513	0	0.745066
0.707237	0.789474	0.493421	1	0	0.746711	0	0.746711	0	0.763158	0	0.746711
0.710526	0.789474	0.496711	1	0	0.748355	0	0.748355	0	0.764803	0	0.748355
0.713816	0.789474	0.5	1	0	0.75	0	0.75	0	0.766447	0	0.75
0.717105	0.789474	0.503289	1	0	0.751645	0	0.751645	0	0.768092	0	0.751645
0.720395	0.789474	0.506579	1	0	0.753289	0	0.753289	0	0.769737	0	0.753289
0.723684	0.789474	0.509868	1	0	0.754934	0	0.754934	0	0.771382	0	0.754934
0.726974	0.789474	0.513158	1	0	0.756579	0	0.756579	0	0.773026	0	0.756579
0.730263	0.789474	0.516447	1	0	0.758224	0	0.758224	0	0.774671	0	0.758224
0.733553	0.789474	0.519737	1	0	0.759868	0	0.759868	0	0.776316	0	0.759868
0.736842	0.789474	0.523026	1	0	0.761513	0	0.761513	0	0.777961	0	0.761513
0.740132	0.789474	0.526316	1	0	0.763158	0	0.763158	0	0.779605	0	0.763158
0.743421	0.789474	0.529605	1	0	0.764803	0	0.764803	0	0.78125	0	0.764803
0.746711	0.789474	0.532895	1	0	0.766447	0	0.766447	0	0.782895	0	0.766447
0.75	0.789474	0.536184	1	0	0.768092	0	0.768092	0	0.784539	0	0.768092
0.753289	0.789474	0.539474	1	0	0.769737	0	0.769737	0	0.786184	0	0.769737
0.756579	0.789474	0.542763	1	0	0.771382	0	0.771382	0	0.787829	0	0.771382
0.759868	0.789474	0.546053	1	0	0.773026	0	0.773026	0	0.789474	0	0.773026
0.763158	0.789474	0.549342	1	0	0.774671	0	0.774671	0	0.791118	0	0.774671
0.766447	0.789474	0.552632	1	0	0.776316	0	0.776316	0	0.792763	0	0.776316
0.769737	0.789474	0.555921	1	0	0.777961	0	0.777961	0	0.794408	0	0.777961
0.773026	0.789474	0.559211	1	0	0.779605	0	0.779605	0	0.796053	0	0.779605
0.773026	0.792763	0.5625	1	0	0.78125	0	0.78125	0	0.797697	0	0.78125
0.776316	0.792763	0.565789	1	0	0.782895	0	0.782895	0	0.799342	0	0.782895
0.779605	0.792763	0.569079	1	0	0.784539	0	0.784539	0	0.800987	0	0.784539
0.782895	0.792763	0.572368	1	0	0.786184	0	0.786184	0	0.802632	0	0.786184
0.786184	0.792763	0.575658	1	0	0.787829	0	0.787829	0	0.804276	0	0.787829
0.789474	0.792763	0.578947	1	0	0.789474	0	0.789474	0	0.805921	0	0.789474
0.792763	0.792763	0.582237	1	0	0.791118	0	0.791118	0	0.807566	0	0.791118
0.796053	0.792763	0.585526	1	0	0.792763	0	0.792763	0	0.809211	0	0.792763
0.799342	0.792763	0.588816	1	0	0.794408	0	0.794408	0	0.810855	0	0.794408
0.802632	0.792763	0.592105	1	0	0.796053	0	0.796053	0	0.8125	0	0.796053
0.802632	0.796053	0.595395	1	0	0.797697	0	0.797697	0	0.814145	0	0.797697
0.802632	0.799342	0.598684	1	0	0.799342	0	0.799342	0	0.815789	0	0.799342
0.805921	0.799342	0.601974	1	0	0.800987	0	0.800987	0	0.817434	0	0.800987
0.805921	0.802632	0.605263	1	0	0.802632	0	0.802632	0	0.819079	0	0.802632
0.805921	0.805921	0.608553	1	0	0.804276	0	0.804276	0	0.820724	0	0.804276
0.809211	0.805921	0.611842	1	0	0.805921	0	0.805921	0	0.822368	0	0.805921
0.809211	0.809211	0.615132	1	0	0.807566	0	0.807566	0	0.824013	0	0.807566
0.8125	0.809211	0.618421	1	0	0.809211	0	0.809211	0	0.825658	0	0.809211
0.8125	0.8125	0.621711	1	0	0.810855	0	0.810855	0	0.827303	0	0.810855
0.8125	0.815789	0.625	1	0	0.8125	0	0.8125	0	0.828947	0	0.8125
0.8125	0.819079	0.628289	1	0	0.814145	0	0.814145	0	0.830592	0	0.814145
0.815789	0.819079	0.631579	1	0	0.815789	0	0.815789	0	0.832237	0	0.815789
0.815789	0.822368	0.634868	1	0	0.817434	0	0.817434	0	0.833882	0	0.817434
0.819079	0.822368	0.638158	1	0	0.819079	0	0.819079	0	0.835526	0	0.819079
0.822368	0.822368	0.641447	1	0	0.820724	0	0.820724	0	0.837171	0	0.820724
0.825658	0.822368	0.644737	1	0	0.822368	0	0.822368	0	0.838816	0	0.822368
0.828947	0.822368	0.648026	1	0	0.824013	0	0.824013	0	0.840461	0	0.824013
0.828947	0.825658	0.651316	1	0	0.825658	0	0.825658	0	0.842105	0	0.825658
0.832237	0.825658	0.654605	1	0	0.827303	0	0.827303	0	0.84375	0	0.827303
0.835526	0.825658	0.657895	1	0	0.828947	0	0.828947	0	0.845395	0	0.828947
0.835526	0.828947	0.661184	1	0	0.830592	0	0.830592	0	0.847039	0	0.830592
0.838816	0.828947	0.664474	1	0	0.832237	0	0.832237	0	0.848684	0	0.832237
0.838816	0.832237	0.667763	1	0	0.833882	0	0.833882	0	0.850329	0	0.833882
0.838816	0.835526	0.671053	1	0	0.835526	0	0.835526	0	0.851974	0	0.835526
0.842105	0.835526	0.674342	1	0	0.837171	0	0.837171	0	0.853618	0	0.837171
0.842105	0.838816	0.677632	1	0	0.838816	0	0.838816	0	0.855263	0	0.838816
0.845395	0.838816	0.680921	1	0	0.840461	0	0.840461	0	0.856908	0	0.840461
0.845395	0.842105	0.684211	1	0	0.842105	0	0.842105	0	0.858553	0	0.842105
0.845395	0.845395	0.6875	1	0	0.84375	0	0.84375	0	0.860197	0	0.84375
0.845395	0.848684	0.690789	1	0	0.845395	0	0.845395	0	0.861842	0	0.845395
0.845395	0.851974	0.694079	1	0	0.847039	0	0.847039	0	0.863487	0	0.847039
0.845395	0.855263	0.697368	1	0	0.848684	0	0.848684	0	0.865132	0	0.848684
0.848684	0.855263	0.700658	1	0	0.850329	0	0.850329	0	0.866776	0	0.850329
0.851974	0.855263	0.703947	1	0	0.851974	0	0.851974	0	0.868421	0	0.851974
0.855263	0.855263	0.707237	1	0	0.853618	0	0.853618	0	0.870066	0	0.853618
0.855263	0.858553	0.710526	1	0	0.855263	0	0.855263	0	0.871711	0	0.855263
0.855263	0.861842	0.713816	1	0	0.856908	0	0.856908	0	0.873355	0	0.856908
0.858553	0.861842	0.717105	1	0	0.858553	0	0.858553	0	0.875	0	0.858553
0.861842	0.861842	0.720395	1	0	0.860197	0	0.860197	0	0.876645	0	0.860197
0.865132	0.861842	0.723684	1	0	0.861842	0	0.861842	0	0.878289	0	0.861842
0.868421	0.861842	0.726974	1	0	0.863487	0	0.863487	0	0.879934	0	0.863487
0.868421	0.865132	0.730263	1	0	0.865132	0	0.865132	0	0.881579	0	0.865132
0.868421	0.868421	0.733553	1	0	0.866776	0	0.866776	0	0.883224	0.00164474	0.865132
0.868421	0.871711	0.736842	1	0	0.868421	0	0.868421	0	0.884868	0.00164474	0.866776
0.871711	0.871711	0.740132	1	0	0.870066	0	0.870066	0	0.886513	0.00164474	0.868421
0.875	0.871711	0.743421	1	0	0.871711	0	0.871711	0	0.888158	0.00164474	0.870066
0.875	0.875	0.746711	1	0	0.873355	0	0.873355	0	0.889803	0.00164474	0.871711
0.875	0.878289	0.75	1	0	0.875	0	0.875	0	0.891447	0.00164474	0.873355
0.875	0.881579	0.753289	1	0	0.876645	0	0.876645	0	0.893092	0.00164474	0.875
0.875	0.884868	0.756579	1	0	0.878289	0	0.878289	0	0.894737	0.00164474	0.876645
0.878289	0.884868	0.759868	1	0	0.879934	0	0.879934	0	0.896382	0.00164474	0.878289
0.878289	0.888158	0.763158	1	0	0.881579	0	0.881579	0	0.898026	0.00164474	0.879934
0.878289	0.891447	0.766447	1	0	0.883224	0	0.883224	0	0.899671	0.00164474	0.881579
0.881579	0.891447	0.769737	1	0	0.884868	0	0.884868	0	0.901316	0.00164474	0.883224
0.884868	0.891447	0.773026	1	0	0.886513	0	0.886513	0	0.902961	0.00164474	0.884868
0.884868	0.894737	0.776316	1	0	0.888158	0	0.888158	0	0.904605	0.00164474	0.886513
0.888158	0.894737	0.779605	1	0	0.889803	0	0.889803	0	0.90625	0.00164474	0.888158
0.888158	0.898026	0.782895	1	0	0.891447	0	0.891447	0	0.907895	0.00164474	0.889803
0.888158	0.901316	0.786184	1	0	0.893092	0	0.893092	0	0.909539	0.00164474	0.891447
0.891447	0.901316	0.789474	1	0	0.894737	0	0.894737	0	0.911184	0.00164474	0.893092
0.891447	0.904605	0.792763	1	0	0.896382	0	0.896382	0	0.912829	0.00164474	0.894737
0.894737	0.904605	0.796053	1	0	0.898026	0	0.898026	0	0.914474	0.00164474	0.896382
0.898026	0.904605	0.799342	1	0	0.899671	0	0.899671	0	0.916118	0.00164474	0.898026
0.898026	0.907895	0.802632	1	0	0.901316	0	0.901316	0	0.917763	0.00164474	0.899671
0.901316	0.907895	0.805921	1	0	0.902961	0	0.902961	0.00164474	0.917763	0.00164474	0.901316
0.901316	0.911184	0.809211	1	0	0.904605	0	0.904605	0.00164474	0.919408	0.00164474	0.902961
0.904605	0.911184	0.8125	1	0	0.90625	0	0.90625	0.00164474	0.921053	0.00164474	0.904605
0.904605	0.914474	0.815789	1	0	0.907895	0	0.907895	0.00164474	0.922697	0.00164474	0.90625
0.904605	0.917763	0.819079	1	0	0.909539	0	0.909539	0.00164474	0.924342	0.00164474	0.907895
0.907895	0.917763	0.822368	1	0	0.911184	0	0.911184	0.00164474	0.925987	0.00164474	0.909539
0.907895	0.921053	0.825658	1	0	0.912829	0	0.912829	0.00164474	0.927632	0.00164474	0.911184
0.911184	0.921053	0.828947	1	0	0.914474	0	0.914474	0.00164474	0.929276	0.00164474	0.912829
0.914474	0.921053	0.832237	1	0	0.916118	0	0.916118	0.00164474	0.930921	0.00164474	0.914474
0.917763	0.921053	0.835526	1	0	0.917763	0	0.917763	0.00164474	0.932566	0.00164474	0.916118
0.921053	0.921053	0.838816	1	0	0.919408	0	0.919408	0.00164474	0.934211	0.00164474	0.917763
0.921053	0.924342	0.842105	1	0	0.921053	0	0.921053	0.00328947	0.934211	0.00164474	0.919408
0.924342	0.924342	0.845395	1	0	0.922697	0	0.922697	0.00328947	0.935855	0.00164474	0.921053
0.927632	0.924342	0.848684	1	0	0.924342	0	0.924342	0.00328947	0.9375	0.00164474	0.922697
0.930921	0.924342	0.851974	1	0	0.925987	0	0.925987	0.00328947	0.939145	0.00164474	0.924342
0.930921	0.927632	0.855263	1	0	0.927632	0	0.927632	0.00328947	0.940789	0.00164474	0.925987
0.930921	0.930921	0.858553	1	0	0.929276	0	0.929276	0.00493421	0.940789	0.00328947	0.925987
0.930921	0.934211	0.861842	1	0	0.930921	0	0.930921	0.00493421	0.942434	0.00328947	0.927632
0.934211	0.934211	0.865132	1	0	0.932566	0	0.932566	0.00493421	0.944079	0.00328947	0.929276
0.9375	0.934211	0.868421	1	0	0.934211	0	0.934211	0.00493421	0.945724	0.00328947	0.930921
0.940789	0.934211	0.871711	1	0	0.935855	0	0.935855	0.00493421	0.947368	0.00328947	0.932566
0.944079	0.934211	0.875	1	0	0.9375	0	0.9375	0.00493421	0.949013	0.00328947	0.934211
0.944079	0.9375	0.878289	1	0	0.939145	0	0.939145	0.00657895	0.949013	0.00328947	0.935855
0.947368	0.9375	0.881579	1	0	0.940789	0	0.940789	0.00657895	0.950658	0.00328947	0.9375
0.950658	0.9375	0.884868	1	0.00164474	0.940789	0	0.942434	0.00657895	0.952303	0.00328947	0.939145
0.953947	0.9375	0.888158	1	0.00164474	0.942434	0	0.944079	0.00657895	0.953947	0.00493421	0.939145
0.953947	0.940789	0.891447	1	0.00164474	0.944079	0	0.945724	0.00657895	0.955592	0.00493421	0.940789
0.957237	0.940789	0.894737	1	0.00164474	0.945724	0	0.947368	0.00657895	0.957237	0.00493421	0.942434
0.960526	0.940789	0.898026	1	0.00164474	0.947368	0	0.949013	0.00657895	0.958882	0.00493421	0.944079
0.963816	0.940789	0.901316	1	0.00164474	0.949013	0	0.950658	0.00822368	0.958882	0.00493421	0.945724
0.963816	0.944079	0.904605	1	0.00164474	0.950658	0	0.952303	0.00822368	0.960526	0.00493421	0.947368
0.963816	0.947368	0.907895	1	0.00164474	0.952303	0	0.953947	0.00822368	0.962171	0.00493421	0.949013
0.963816	0.950658	0.911184	1	0.00164474	0.953947	0	0.955592	0.00822368	0.963816	0.00493421	0.950658
0.967105	0.950658	0.914474	1	0.00164474	0.955592	0	0.957237	0.00822368	0.965461	0.00657895	0.950658
0.967105	0.953947	0.917763	1	0.00164474	0.957237	0	0.958882	0.00822368	0.967105	0.00657895	0.952303
0.967105	0.957237	0.921053	1	0.00328947	0.957237	0.00164474	0.958882	0.00822368	0.96875	0.00657895	0.953947
0.967105	0.960526	0.924342	1	0.00328947	0.958882	0.00164474	0.960526	0.00822368	0.970395	0.00657895	0.955592
0.970395	0.960526	0.927632	1	0.00328947	0.960526	0.00164474	0.962171	0.00822368	0.972039	0.00657895	0.957237
0.973684	0.960526	0.930921	1	0.00328947	0.962171	0.00164474	0.963816	0.00822368	0.973684	0.00657895	0.958882
0.973684	0.963816	0.934211	1	0.00328947	0.963816	0.00164474	0.965461	0.00822368	0.975329	0.00657895	0.960526
0.976974	0.963816	0.9375	1	0.00328947	0.965461	0.00164474	0.967105	0.00822368	0.976974	0.00657895	0.962171
0.976974	0.967105	0.940789	1	0.00328947	0.967105	0.00164474	0.96875	0.00822368	0.978618	0.00657895	0.963816
0.976974	0.970395	0.944079	1	0.00328947	0.96875	0.00164474	0.970395	0.00822368	0.980263	0.00657895	0.965461
0.976974	0.973684	0.947368	1	0.00328947	0.970395	0.00164474	0.972039	0.00986842	0.980263	0.00657895	0.967105
0.976974	0.976974	0.950658	1	0.00328947	0.972039	0.00164474	0.973684	0.00986842	0.981908	0.00822368	0.967105
0.976974	0.980263	0.953947	1	0.00328947	0.973684	0.00164474	0.975329	0.0115132	0.981908	0.00822368	0.96875
0.976974	0.983553	0.957237	1	0.00328947	0.975329	0.00164474	0.976974	0.0115132	0.983553	0.00822368	0.970395
0.980263	0.983553	0.960526	1	0.00328947	0.976974	0.00328947	0.976974	0.0131579	0.983553	0.00822368	0.972039
0.983553	0.983553	0.963816	1	0.00328947	0.978618	0.00328947	0.978618	0.0131579	0.985197	0.00822368	0.973684
0.986842	0.983553	0.967105	1	0.00328947	0.980263	0.00328947	0.980263	0.0148026	0.985197	0.00822368	0.975329
0.986842	0.986842	0.970395	1	0.00328947	0.981908	0.00328947	0.981908	0.0148026	0.986842	0.00822368	0.976974
0.990132	0.986842	0.973684	1	0.00328947	0.983553	0.00328947	0.983553	0.0164474	0.986842	0.00822368	0.978618
0.993421	0.986842	0.976974	1	0.00328947	0.985197	0.00328947	0.985197	0.0164474	0.988487	0.00986842	0.978618
0.993421	0.990132	0.980263	1	0.00328947	0.986842	0.00493421	0.985197	0.0180921	0.988487	0.00986842	0.980263
0.993421	0.993421	0.983553	1	0.00493421	0.986842	0.00657895	0.985197	0.0197368	0.988487	0.0115132	0.980263
0.996711	0.993421	0.986842	1	0.00493421	0.988487	0.00657895	0.986842	0.0197368	0.990132	0.0115132	0.981908
1	0.993421	0.990132	1	0.00493421	0.990132	0.00657895	0.988487	0.0213816	0.990132	0.0115132	0.983553
1	0.996711	0.993421	1	0.00657895	0.990132	0.00822368	0.988487	0.0213816	0.991776	0.0131579	0.983553
1	1	0.996711	1	0.00822368	0.990132	0.00822368	0.990132	0.0230263	0.991776	0.0131579	0.985197
		1	1	0.00986842	0.990132	0.00986842	0.990132	0.0246711	0.991776	0.0148026	0.985197
				0.00986842	0.991776	0.00986842	0.991776	0.0263158	0.991776	0.0148026	0.986842
				0.0115132	0.991776	0.00986842	0.993421	0.0279605	0.991776	0.0164474	0.986842
				0.0115132	0.993421	0.00986842	0.995066	0.0296053	0.991776	0.0164474	0.988487
				0.0131579	0.993421	0.0115132	0.995066	0.03125	0.991776	0.0180921	0.988487
				0.0148026	0.993421	0.0131579	0.995066	0.0328947	0.991776	0.0180921	0.990132
				0.0148026	0.995066	0.0131579	0.996711	0.0328947	0.993421	0.0197368	0.990132
				0.0148026	0.996711	0.0148026	0.996711	0.0345395	0.993421	0.0197368	0.991776
				0.0164474	0.996711	0.0164474	0.996711	0.0361842	0.993421	0.0213816	0.991776
				0.0180921	0.996711	0.0180921	0.996711	0.0378289	0.993421	0.0230263	0.991776
				0.0197368	0.996711	0.0197368	0.996711	0.0394737	0.993421	0.0246711	0.991776
				0.0213816	0.996711	0.0213816	0.996711	0.0411184	0.993421	0.0263158	0.991776
				0.0230263	0.996711	0.0230263	0.996711	0.0427632	0.993421	0.0279605	0.991776
				0.0230263	0.998355	0.0246711	0.996711	0.0444079	0.993421	0.0296053	0.991776
				0.0246711	0.998355	0.0263158	0.996711	0.0460526	0.993421	0.03125	0.991776
				0.0263158	0.998355	0.0279605	0.996711	0.0476974	0.993421	0.0328947	0.991776
				0.0279605	0.998355	0.0296053	0.996711	0.0493421	0.993421	0.0345395	0.991776
				0.0296053	0.998355	0.03125	0.996711	0.0493421	0.995066	0.0361842	0.991776
				0.03125	0.998355	0.0328947	0.996711	0.0509868	0.995066	0.0378289	0.991776
				0.0328947	0.998355	0.0345395	0.996711	0.0526316	0.995066	0.0394737	0.991776
				0.0345395	0.998355	0.0361842	0.996711	0.0542763	0.995066	0.0411184	0.991776
				0.0361842	0.998355	0.0378289	0.996711	0.0559211	0.995066	0.0411184	0.993421
				0.0378289	0.998355	0.0394737	0.996711	0.0575658	0.995066	0.0427632	0.993421
				0.0394737	0.998355	0.0411184	0.996711	0.0592105	0.995066	0.0444079	0.993421
				0.0411184	0.998355	0.0427632	0.996711	0.0608553	0.995066	0.0460526	0.993421
				0.0411184	1	0.0427632	0.998355	0.0608553	0.996711	0.0476974	0.993421
				0.0427632	1	0.0444079	0.998355	0.0625	0.996711	0.0493421	0.993421
				0.0444079	1	0.0460526	0.998355	0.0641447	0.996711	0.0509868	0.993421
				0.0460526	1	0.0476974	0.998355	0.0657895	0.996711	0.0509868	0.995066
				0.0476974	1	0.0493421	0.998355	0.0674342	0.996711	0.0526316	0.995066
				0.0493421	1	0.0509868	0.998355	0.0690789	0.996711	0.0542763	0.995066
				0.0509868	1	0.0526316	0.998355	0.0707237	0.996711	0.0559211	0.995066
				0.0526316	1	0.0542763	0.998355	0.0723684	0.996711	0.0575658	0.995066
				0.0542763	1	0.0559211	0.998355	0.0740132	0.996711	0.0592105	0.995066
				0.0559211	1	0.0575658	0.998355	0.0740132	0.998355	0.0592105	0.996711
				0.0575658	1	0.0592105	0.998355	0.0756579	0.998355	0.0608553	0.996711
				0.0592105	1	0.0592105	1	0.0773026	0.998355	0.0625	0.996711
				0.0608553	1	0.0608553	1	0.0789474	0.998355	0.0641447	0.996711
				0.0625	1	0.0625	1	0.0805921	0.998355	0.0657895	0.996711
				0.0641447	1	0.0641447	1	0.0822368	0.998355	0.0657895	0.998355
				0.0657895	1	0.0657895	1	0.0838816	0.998355	0.0674342	0.998355
				0.0674342	1	0.0674342	1	0.0855263	0.998355	0.0690789	0.998355
				0.0690789	1	0.0690789	1	0.0871711	0.998355	0.0707237	0.998355
				0.0707237	1	0.0707237	1	0.0888158	0.998355	0.0723684	0.998355
				0.0723684	1	0.0723684	1	0.0904605	0.998355	0.0740132	0.998355
				0.0740132	1	0.0740132	1	0.0921053	0.998355	0.0756579	0.998355
				0.0756579	1	0.0756579	1	0.09375	0.998355	0.0773026	0.998355
				0.0773026	1	0.0773026	1	0.0953947	0.998355	0.0789474	0.998355
				0.0789474	1	0.0789474	1	0.0970395	0.998355	0.0805921	0.998355
				0.0805921	1	0.0805921	1	0.0986842	0.998355	0.0822368	0.998355
				0.0822368	1	0.0822368	1	0.100329	0.998355	0.0822368	1
				0.0838816	1	0.0838816	1	0.101974	0.998355	0.0838816	1
				0.0855263	1	0.0855263	1	0.103618	0.998355	0.0855263	1
				0.0871711	1	0.0871711	1	0.105263	0.998355	0.0871711	1
				0.0888158	1	0.0888158	1	0.106908	0.998355	0.0888158	1
				0.0904605	1	0.0904605	1	0.108553	0.998355	0.0904605	1
				0.0921053	1	0.0921053	1	0.110197	0.998355	0.0921053	1
				0.09375	1	0.09375	1	0.111842	0.998355	0.09375	1
				0.0953947	1	0.0953947	1	0.113487	0.998355	0.0953947	1
				0.0970395	1	0.0970395	1	0.115132	0.998355	0.0970395	1
				0.0986842	1	0.0986842	1	0.116776	0.998355	0.0986842	1
				0.100329	1	0.100329	1	0.118421	0.998355	0.100329	1
				0.101974	1	0.101974	1	0.120066	0.998355	0.101974	1
				0.103618	1	0.103618	1	0.121711	0.998355	0.103618	1
				0.105263	1	0.105263	1	0.123355	0.998355	0.105263	1
				0.106908	1	0.106908	1	0.125	0.998355	0.106908	1
				0.108553	1	0.108553	1	0.126645	0.998355	0.108553	1
				0.110197	1	0.110197	1	0.128289	0.998355	0.110197	1
				0.111842	1	0.111842	1	0.129934	0.998355	0.111842	1
				0.113487	1	0.113487	1	0.131579	0.998355	0.113487	1
				0.115132	1	0.115132	1	0.133224	0.998355	0.115132	1
				0.116776	1	0.116776	1	0.134868	0.998355	0.116776	1
				0.118421	1	0.118421	1	0.134868	1	0.118421	1
				0.120066	1	0.120066	1	0.136513	1	0.120066	1
				0.121711	1	0.121711	1	0.138158	1	0.121711	1
				0.123355	1	0.123355	1	0.139803	1	0.123355	1
				0.125	1	0.125	1	0.141447	1	0.125	1
				0.126645	1	0.126645	1	0.143092	1	0.126645	1
				0.128289	1	0.128289	1	0.144737	1	0.128289	1
				0.129934	1	0.129934	1	0.146382	1	0.129934	1
				0.131579	1	0.131579	1	0.148026	1	0.131579	1
				0.133224	1	0.133224	1	0.149671	1	0.133224	1
				0.134868	1	0.134868	1	0.151316	1	0.134868	1
				0.136513	1	0.136513	1	0.152961	1	0.136513	1
				0.138158	1	0.138158	1	0.154605	1	0.138158	1
				0.139803	1	0.139803	1	0.15625	1	0.139803	1
				0.141447	1	0.141447	1	0.157895	1	0.141447	1
				0.143092	1	0.143092	1	0.159539	1	0.143092	1
				0.144737	1	0.144737	1	0.161184	1	0.144737	1
				0.146382	1	0.146382	1	0.162829	1	0.146382	1
				0.148026	1	0.148026	1	0.164474	1	0.148026	1
				0.149671	1	0.149671	1	0.166118	1	0.149671	1
				0.151316	1	0.151316	1	0.167763	1	0.151316	1
				0.152961	1	0.152961	1	0.169408	1	0.152961	1
				0.154605	1	0.154605	1	0.171053	1	0.154605	1
				0.15625	1	0.15625	1	0.172697	1	0.15625	1
				0.157895	1	0.157895	1	0.174342	1	0.157895	1
				0.159539	1	0.159539	1	0.175987	1	0.159539	1
				0.161184	1	0.161184	1	0.177632	1	0.161184	1
				0.162829	1	0.162829	1	0.179276	1	0.162829	1
				0.164474	1	0.164474	1	0.180921	1	0.164474	1
				0.166118	1	0.166118	1	0.182566	1	0.166118	1
				0.167763	1	0.167763	1	0.184211	1	0.167763	1
				0.169408	1	0.169408	1	0.185855	1	0.169408	1
				0.171053	1	0.171053	1	0.1875	1	0.171053	1
				0.172697	1	0.172697	1	0.189145	1	0.172697	1
				0.174342	1	0.174342	1	0.190789	1	0.174342	1
				0.175987	1	0.175987	1	0.192434	1	0.175987	1
				0.177632	1	0.177632	1	0.194079	1	0.177632	1
				0.179276	1	0.179276	1	0.195724	1	0.179276	1
				0.180921	1	0.180921	1	0.197368	1	0.180921	1
				0.182566	1	0.182566	1	0.199013	1	0.182566	1
				0.184211	1	0.184211	1	0.200658	1	0.184211	1
				0.185855	1	0.185855	1	0.202303	1	0.185855	1
				0.1875	1	0.1875	1	0.203947	1	0.1875	1
				0.189145	1	0.189145	1	0.205592	1	0.189145	1
				0.190789	1	0.190789	1	0.207237	1	0.190789	1
				0.192434	1	0.192434	1	0.208882	1	0.192434	1
				0.194079	1	0.194079	1	0.210526	1	0.194079	1
				0.195724	1	0.195724	1	0.212171	1	0.195724	1
				0.197368	1	0.197368	1	0.213816	1	0.197368	1
				0.199013	1	0.199013	1	0.215461	1	0.199013	1
				0.200658	1	0.200658	1	0.217105	1	0.200658	1
				0.202303	1	0.202303	1	0.21875	1	0.202303	1
				0.203947	1	0.203947	1	0.220395	1	0.203947	1
				0.205592	1	0.205592	1	0.222039	1	0.205592	1
				0.207237	1	0.207237	1	0.223684	1	0.207237	1
				0.208882	1	0.208882	1	0.225329	1	0.208882	1
				0.210526	1	0.210526	1	0.226974	1	0.210526	1
				0.212171	1	0.212171	1	0.228618	1	0.212171	1
				0.213816	1	0.213816	1	0.230263	1	0.213816	1
				0.215461	1	0.215461	1	0.231908	1	0.215461	1
				0.217105	1	0.217105	1	0.233553	1	0.217105	1
				0.21875	1	0.21875	1	0.235197	1	0.21875	1
				0.220395	1	0.220395	1	0.236842	1	0.220395	1
				0.222039	1	0.222039	1	0.238487	1	0.222039	1
				0.223684	1	0.223684	1	0.240132	1	0.223684	1
				0.225329	1	0.225329	1	0.241776	1	0.225329	1
				0.226974	1	0.226974	1	0.243421	1	0.226974	1
				0.228618	1	0.228618	1	0.245066	1	0.228618	1
				0.230263	1	0.230263	1	0.246711	1	0.230263	1
				0.231908	1	0.231908	1	0.248355	1	0.231908	1
				0.233553	1	0.233553	1	0.25	1	0.233553	1
				0.235197	1	0.235197	1	0.251645	1	0.235197	1
				0.236842	1	0.236842	1	0.253289	1	0.236842	1
				0.238487	1	0.238487	1	0.254934	1	0.238487	1
				0.240132	1	0.240132	1	0.256579	1	0.240132	1
				0.241776	1	0.241776	1	0.258224	1	0.241776	1
				0.243421	1	0.243421	1	0.259868	1	0.243421	1
				0.245066	1	0.245066	1	0.261513	1	0.245066	1
				0.246711	1	0.246711	1	0.263158	1	0.246711	1
				0.248355	1	0.248355	1	0.264803	1	0.248355	1
				0.25	1	0.25	1	0.266447	1	0.25	1
				0.251645	1	0.251645	1	0.268092	1	0.251645	1
				0.253289	1	0.253289	1	0.269737	1	0.253289	1
				0.254934	1	0.254934	1	0.271382	1	0.254934	1
				0.256579	1	0.256579	1	0.273026	1	0.256579	1
				0.258224	1	0.258224	1	0.274671	1	0.258224	1
				0.259868	1	0.259868	1	0.276316	1	0.259868	1
				0.261513	1	0.261513	1	0.277961	1	0.261513	1
				0.263158	1	0.263158	1	0.279605	1	0.263158	1
				0.264803	1	0.264803	1	0.28125	1	0.264803	1
				0.266447	1	0.266447	1	0.282895	1	0.266447	1
				0.268092	1	0.268092	1	0.284539	1	0.268092	1
				0.269737	1	0.269737	1	0.286184	1	0.269737	1
				0.271382	1	0.271382	1	0.287829	1	0.271382	1
				0.273026	1	0.273026	1	0.289474	1	0.273026	1
				0.274671	1	0.274671	1	0.291118	1	0.274671	1
				0.276316	1	0.276316	1	0.292763	1	0.276316	1
				0.277961	1	0.277961	1	0.294408	1	0.277961	1
				0.279605	1	0.279605	1	0.296053	1	0.279605	1
				0.28125	1	0.28125	1	0.297697	1	0.28125	1
				0.282895	1	0.282895	1	0.299342	1	0.282895	1
				0.284539	1	0.284539	1	0.300987	1	0.284539	1
				0.286184	1	0.286184	1	0.302632	1	0.286184	1
				0.287829	1	0.287829	1	0.304276	1	0.287829	1
				0.289474	1	0.289474	1	0.305921	1	0.289474	1
				0.291118	1	0.291118	1	0.307566	1	0.291118	1
				0.292763	1	0.292763	1	0.309211	1	0.292763	1
				0.294408	1	0.294408	1	0.310855	1	0.294408	1
				0.296053	1	0.296053	1	0.3125	1	0.296053	1
				0.297697	1	0.297697	1	0.314145	1	0.297697	1
				0.299342	1	0.299342	1	0.315789	1	0.299342	1
				0.300987	1	0.300987	1	0.317434	1	0.300987	1
				0.302632	1	0.302632	1	0.319079	1	0.302632	1
				0.304276	1	0.304276	1	0.320724	1	0.304276	1
				0.305921	1	0.305921	1	0.322368	1	0.305921	1
				0.307566	1	0.307566	1	0.324013	1	0.307566	1
				0.309211	1	0.309211	1	0.325658	1	0.309211	1
				0.310855	1	0.310855	1	0.327303	1	0.310855	1
				0.3125	1	0.3125	1	0.328947	1	0.3125	1
				0.314145	1	0.314145	1	0.330592	1	0.314145	1
				0.315789	1	0.315789	1	0.332237	1	0.315789	1
				0.317434	1	0.317434	1	0.333882	1	0.317434	1
				0.319079	1	0.319079	1	0.335526	1	0.319079	1
				0.320724	1	0.320724	1	0.337171	1	0.320724	1
				0.322368	1	0.322368	1	0.338816	1	0.322368	1
				0.324013	1	0.324013	1	0.340461	1	0.324013	1
				0.325658	1	0.325658	1	0.342105	1	0.325658	1
				0.327303	1	0.327303	1	0.34375	1	0.327303	1
				0.328947	1	0.328947	1	0.345395	1	0.328947	1
				0.330592	1	0.330592	1	0.347039	1	0.330592	1
				0.332237	1	0.332237	1	0.348684	1	0.332237	1
				0.333882	1	0.333882	1	0.350329	1	0.333882	1
				0.335526	1	0.335526	1	0.351974	1	0.335526	1
				0.337171	1	0.337171	1	0.353618	1	0.337171	1
				0.338816	1	0.338816	1	0.355263	1	0.338816	1
				0.340461	1	0.340461	1	0.356908	1	0.340461	1
				0.342105	1	0.342105	1	0.358553	1	0.342105	1
				0.34375	1	0.34375	1	0.360197	1	0.34375	1
				0.345395	1	0.345395	1	0.361842	1	0.345395	1
				0.347039	1	0.347039	1	0.363487	1	0.347039	1
				0.348684	1	0.348684	1	0.365132	1	0.348684	1
				0.350329	1	0.350329	1	0.366776	1	0.350329	1
				0.351974	1	0.351974	1	0.368421	1	0.351974	1
				0.353618	1	0.353618	1	0.370066	1	0.353618	1
				0.355263	1	0.355263	1	0.371711	1	0.355263	1
				0.356908	1	0.356908	1	0.373355	1	0.356908	1
				0.358553	1	0.358553	1	0.375	1	0.358553	1
				0.360197	1	0.360197	1	0.376645	1	0.360197	1
				0.361842	1	0.361842	1	0.378289	1	0.361842	1
				0.363487	1	0.363487	1	0.379934	1	0.363487	1
				0.365132	1	0.365132	1	0.381579	1	0.365132	1
				0.366776	1	0.366776	1	0.383224	1	0.366776	1
				0.368421	1	0.368421	1	0.384868	1	0.368421	1
				0.370066	1	0.370066	1	0.386513	1	0.370066	1
				0.371711	1	0.371711	1	0.388158	1	0.371711	1
				0.373355	1	0.373355	1	0.389803	1	0.373355	1
				0.375	1	0.375	1	0.391447	1	0.375	1
				0.376645	1	0.376645	1	0.393092	1	0.376645	1
				0.378289	1	0.378289	1	0.394737	1	0.378289	1
				0.379934	1	0.379934	1	0.396382	1	0.379934	1
				0.381579	1	0.381579	1	0.398026	1	0.381579	1
				0.383224	1	0.383224	1	0.399671	1	0.383224	1
				0.384868	1	0.384868	1	0.401316	1	0.384868	1
				0.386513	1	0.386513	1	0.402961	1	0.386513	1
				0.388158	1	0.388158	1	0.404605	1	0.388158	1
				0.389803	1	0.389803	1	0.40625	1	0.389803	1
				0.391447	1	0.391447	1	0.407895	1	0.391447	1
				0.393092	1	0.393092	1	0.409539	1	0.393092	1
				0.394737	1	0.394737	1	0.411184	1	0.394737	1
				0.396382	1	0.396382	1	0.412829	1	0.396382	1
				0.398026	1	0.398026	1	0.414474	1	0.398026	1
				0.399671	1	0.399671	1	0.416118	1	0.399671	1
				0.401316	1	0.401316	1	0.417763	1	0.401316	1
				0.402961	1	0.402961	1	0.419408	1	0.402961	1
				0.404605	1	0.404605	1	0.421053	1	0.404605	1
				0.40625	1	0.40625	1	0.422697	1	0.40625	1
				0.407895	1	0.407895	1	0.424342	1	0.407895	1
				0.409539	1	0.409539	1	0.425987	1	0.409539	1
				0.411184	1	0.411184	1	0.427632	1	0.411184	1
				0.412829	1	0.412829	1	0.429276	1	0.412829	1
				0.414474	1	0.414474	1	0.430921	1	0.414474	1
				0.416118	1	0.416118	1	0.432566	1	0.416118	1
				0.417763	1	0.417763	1	0.434211	1	0.417763	1
				0.419408	1	0.419408	1	0.435855	1	0.419408	1
				0.421053	1	0.421053	1	0.4375	1	0.421053	1
				0.422697	1	0.422697	1	0.439145	1	0.422697	1
				0.424342	1	0.424342	1	0.440789	1	0.424342	1
				0.425987	1	0.425987	1	0.442434	1	0.425987	1
				0.427632	1	0.427632	1	0.444079	1	0.427632	1
				0.429276	1	0.429276	1	0.445724	1	0.429276	1
				0.430921	1	0.430921	1	0.447368	1	0.430921	1
				0.432566	1	0.432566	1	0.449013	1	0.432566	1
				0.434211	1	0.434211	1	0.450658	1	0.434211	1
				0.435855	1	0.435855	1	0.452303	1	0.435855	1
				0.4375	1	0.4375	1	0.453947	1	0.4375	1
				0.439145	1	0.439145	1	0.455592	1	0.439145	1
				0.440789	1	0.440789	1	0.457237	1	0.440789	1
				0.442434	1	0.442434	1	0.458882	1	0.442434	1
				0.444079	1	0.444079	1	0.460526	1	0.444079	1
				0.445724	1	0.445724	1	0.462171	1	0.445724	1
				0.447368	1	0.447368	1	0.463816	1	0.447368	1
				0.449013	1	0.449013	1	0.465461	1	0.449013	1
				0.450658	1	0.450658	1	0.467105	1	0.450658	1
				0.452303	1	0.452303	1	0.46875	1	0.452303	1
				0.453947	1	0.453947	1	0.470395	1	0.453947	1
				0.455592	1	0.455592	1	0.472039	1	0.455592	1
				0.457237	1	0.457237	1	0.473684	1	0.457237	1
				0.458882	1	0.458882	1	0.475329	1	0.458882	1
				0.460526	1	0.460526	1	0.476974	1	0.460526	1
				0.462171	1	0.462171	1	0.478618	1	0.462171	1
				0.463816	1	0.463816	1	0.480263	1	0.463816	1
				0.465461	1	0.465461	1	0.481908	1	0.465461	1
				0.467105	1	0.467105	1	0.483553	1	0.467105	1
				0.46875	1	0.46875	1	0.485197	1	0.46875	1
				0.470395	1	0.470395	1	0.486842	1	0.470395	1
				0.472039	1	0.472039	1	0.488487	1	0.472039	1
				0.473684	1	0.473684	1	0.490132	1	0.473684	1
				0.475329	1	0.475329	1	0.491776	1	0.475329	1
				0.476974	1	0.476974	1	0.493421	1	0.476974	1
				0.478618	1	0.478618	1	0.495066	1	0.478618	1
				0.480263	1	0.480263	1	0.496711	1	0.480263	1
				0.481908	1	0.481908	1	0.498355	1	0.481908	1
				0.483553	1	0.483553	1	0.5	1	0.483553	1
				0.485197	1	0.485197	1	0.501645	1	0.485197	1
				0.486842	1	0.486842	1	0.503289	1	0.486842	1
				0.488487	1	0.488487	1	0.504934	1	0.488487	1
				0.490132	1	0.490132	1	0.506579	1	0.490132	1
				0.491776	1	0.491776	1	0.508224	1	0.491776	1
				0.493421	1	0.493421	1	0.509868	1	0.493421	1
				0.495066	1	0.495066	1	0.511513	1	0.495066	1
				0.496711	1	0.496711	1	0.513158	1	0.496711	1
				0.498355	1	0.498355	1	0.514803	1	0.498355	1
				0.5	1	0.5	1	0.516447	1	0.5	1
				0.501645	1	0.501645	1	0.518092	1	0.501645	1
				0.503289	1	0.503289	1	0.519737	1	0.503289	1
				0.504934	1	0.504934	1	0.521382	1	0.504934	1
				0.506579	1	0.506579	1	0.523026	1	0.506579	1
				0.508224	1	0.508224	1	0.524671	1	0.508224	1
				0.509868	1	0.509868	1	0.526316	1	0.509868	1
				0.511513	1	0.511513	1	0.527961	1	0.511513	1
				0.513158	1	0.513158	1	0.529605	1	0.513158	1
				0.514803	1	0.514803	1	0.53125	1	0.514803	1
				0.516447	1	0.516447	1	0.532895	1	0.516447	1
				0.518092	1	0.518092	1	0.534539	1	0.518092	1
				0.519737	1	0.519737	1	0.536184	1	0.519737	1
				0.521382	1	0.521382	1	0.537829	1	0.521382	1
				0.523026	1	0.523026	1	0.539474	1	0.523026	1
				0.524671	1	0.524671	1	0.541118	1	0.524671	1
				0.526316	1	0.526316	1	0.542763	1	0.526316	1
				0.527961	1	0.527961	1	0.544408	1	0.527961	1
				0.529605	1	0.529605	1	0.546053	1	0.529605	1
				0.53125	1	0.53125	1	0.547697	1	0.53125	1
				0.532895	1	0.532895	1	0.549342	1	0.532895	1
				0.534539	1	0.534539	1	0.550987	1	0.534539	1
				0.536184	1	0.536184	1	0.552632	1	0.536184	1
				0.537829	1	0.537829	1	0.554276	1	0.537829	1
				0.539474	1	0.539474	1	0.555921	1	0.539474	1
				0.541118	1	0.541118	1	0.557566	1	0.541118	1
				0.542763	1	0.542763	1	0.559211	1	0.542763	1
				0.544408	1	0.544408	1	0.560855	1	0.544408	1
				0.546053	1	0.546053	1	0.5625	1	0.546053	1
				0.547697	1	0.547697	1	0.564145	1	0.547697	1
				0.549342	1	0.549342	1	0.565789	1	0.549342	1
				0.550987	1	0.550987	1	0.567434	1	0.550987	1
				0.552632	1	0.552632	1	0.569079	1	0.552632	1
				0.554276	1	0.554276	1	0.570724	1	0.554276	1
				0.555921	1	0.555921	1	0.572368	1	0.555921	1
				0.557566	1	0.557566	1	0.574013	1	0.557566	1
				0.559211	1	0.559211	1	0.575658	1	0.559211	1
				0.560855	1	0.560855	1	0.577303	1	0.560855	1
				0.5625	1	0.5625	1	0.578947	1	0.5625	1
				0.564145	1	0.564145	1	0.580592	1	0.564145	1
				0.565789	1	0.565789	1	0.582237	1	0.565789	1
				0.567434	1	0.567434	1	0.583882	1	0.567434	1
				0.569079	1	0.569079	1	0.585526	1	0.569079	1
				0.570724	1	0.570724	1	0.587171	1	0.570724	1
				0.572368	1	0.572368	1	0.588816	1	0.572368	1
				0.574013	1	0.574013	1	0.590461	1	0.574013	1
				0.575658	1	0.575658	1	0.592105	1	0.575658	1
				0.577303	1	0.577303	1	0.59375	1	0.577303	1
				0.578947	1	0.578947	1	0.595395	1	0.578947	1
				0.580592	1	0.580592	1	0.597039	1	0.580592	1
				0.582237	1	0.582237	1	0.598684	1	0.582237	1
				0.583882	1	0.583882	1	0.600329	1	0.583882	1
				0.585526	1	0.585526	1	0.601974	1	0.585526	1
				0.587171	1	0.587171	1	0.603618	1	0.587171	1
				0.588816	1	0.588816	1	0.605263	1	0.588816	1
				0.590461	1	0.590461	1	0.606908	1	0.590461	1
				0.592105	1	0.592105	1	0.608553	1	0.592105	1
				0.59375	1	0.59375	1	0.610197	1	0.59375	1
				0.595395	1	0.595395	1	0.611842	1	0.595395	1
				0.597039	1	0.597039	1	0.613487	1	0.597039	1
				0.598684	1	0.598684	1	0.615132	1	0.598684	1
				0.600329	1	0.600329	1	0.616776	1	0.600329	1
				0.601974	1	0.601974	1	0.618421	1	0.601974	1
				0.603618	1	0.603618	1	0.620066	1	0.603618	1
				0.605263	1	0.605263	1	0.621711	1	0.605263	1
				0.606908	1	0.606908	1	0.623355	1	0.606908	1
				0.608553	1	0.608553	1	0.625	1	0.608553	1
				0.610197	1	0.610197	1	0.626645	1	0.610197	1
				0.611842	1	0.611842	1	0.628289	1	0.611842	1
				0.613487	1	0.613487	1	0.629934	1	0.613487	1
				0.615132	1	0.615132	1	0.631579	1	0.615132	1
				0.616776	1	0.616776	1	0.633224	1	0.616776	1
				0.618421	1	0.618421	1	0.634868	1	0.618421	1
				0.620066	1	0.620066	1	0.636513	1	0.620066	1
				0.621711	1	0.621711	1	0.638158	1	0.621711	1
				0.623355	1	0.623355	1	0.639803	1	0.623355	1
				0.625	1	0.625	1	0.641447	1	0.625	1
				0.626645	1	0.626645	1	0.643092	1	0.626645	1
				0.628289	1	0.628289	1	0.644737	1	0.628289	1
				0.629934	1	0.629934	1	0.646382	1	0.629934	1
				0.631579	1	0.631579	1	0.648026	1	0.631579	1
				0.633224	1	0.633224	1	0.649671	1	0.633224	1
				0.634868	1	0.634868	1	0.651316	1	0.634868	1
				0.636513	1	0.636513	1	0.652961	1	0.636513	1
				0.638158	1	0.638158	1	0.654605	1	0.638158	1
				0.639803	1	0.639803	1	0.65625	1	0.639803	1
				0.641447	1	0.641447	1	0.657895	1	0.641447	1
				0.643092	1	0.643092	1	0.659539	1	0.643092	1
				0.644737	1	0.644737	1	0.661184	1	0.644737	1
				0.646382	1	0.646382	1	0.662829	1	0.646382	1
				0.648026	1	0.648026	1	0.664474	1	0.648026	1
				0.649671	1	0.649671	1	0.666118	1	0.649671	1
				0.651316	1	0.651316	1	0.667763	1	0.651316	1
				0.652961	1	0.652961	1	0.669408	1	0.652961	1
				0.654605	1	0.654605	1	0.671053	1	0.654605	1
				0.65625	1	0.65625	1	0.672697	1	0.65625	1
				0.657895	1	0.657895	1	0.674342	1	0.657895	1
				0.659539	1	0.659539	1	0.675987	1	0.659539	1
				0.661184	1	0.661184	1	0.677632	1	0.661184	1
				0.662829	1	0.662829	1	0.679276	1	0.662829	1
				0.664474	1	0.664474	1	0.680921	1	0.664474	1
				0.666118	1	0.666118	1	0.682566	1	0.666118	1
				0.667763	1	0.667763	1	0.684211	1	0.667763	1
				0.669408	1	0.669408	1	0.685855	1	0.669408	1
				0.671053	1	0.671053	1	0.6875	1	0.671053	1
				0.672697	1	0.672697	1	0.689145	1	0.672697	1
				0.674342	1	0.674342	1	0.690789	1	0.674342	1
				0.675987	1	0.675987	1	0.692434	1	0.675987	1
				0.677632	1	0.677632	1	0.694079	1	0.677632	1
				0.679276	1	0.679276	1	0.695724	1	0.679276	1
				0.680921	1	0.680921	1	0.697368	1	0.680921	1
				0.682566	1	0.682566	1	0.699013	1	0.682566	1
				0.684211	1	0.684211	1	0.700658	1	0.684211	1
				0.685855	1	0.685855	1	0.702303	1	0.685855	1
				0.6875	1	0.6875	1	0.703947	1	0.6875	1
				0.689145	1	0.689145	1	0.705592	1	0.689145	1
				0.690789	1	0.690789	1	0.707237	1	0.690789	1
				0.692434	1	0.692434	1	0.708882	1	0.692434	1
				0.694079	1	0.694079	1	0.710526	1	0.694079	1
				0.695724	1	0.695724	1	0.712171	1	0.695724	1
				0.697368	1	0.697368	1	0.713816	1	0.697368	1
				0.699013	1	0.699013	1	0.715461	1	0.699013	1
				0.700658	1	0.700658	1	0.717105	1	0.700658	1
				0.702303	1	0.702303	1	0.71875	1	0.702303	1
				0.703947	1	0.703947	1	0.720395	1	0.703947	1
				0.705592	1	0.705592	1	0.722039	1	0.705592	1
				0.707237	1	0.707237	1	0.723684	1	0.707237	1
				0.708882	1	0.708882	1	0.725329	1	0.708882	1
				0.710526	1	0.710526	1	0.726974	1	0.710526	1
				0.712171	1	0.712171	1	0.728618	1	0.712171	1
				0.713816	1	0.713816	1	0.730263	1	0.713816	1
				0.715461	1	0.715461	1	0.731908	1	0.715461	1
				0.717105	1	0.717105	1	0.733553	1	0.717105	1
				0.71875	1	0.71875	1	0.735197	1	0.71875	1
				0.720395	1	0.720395	1	0.736842	1	0.720395	1
				0.722039	1	0.722039	1	0.738487	1	0.722039	1
				0.723684	1	0.723684	1	0.740132	1	0.723684	1
				0.725329	1	0.725329	1	0.741776	1	0.725329	1
				0.726974	1	0.726974	1	0.743421	1	0.726974	1
				0.728618	1	0.728618	1	0.745066	1	0.728618	1
				0.730263	1	0.730263	1	0.746711	1	0.730263	1
				0.731908	1	0.731908	1	0.748355	1	0.731908	1
				0.733553	1	0.733553	1	0.75	1	0.733553	1
				0.735197	1	0.735197	1	0.751645	1	0.735197	1
				0.736842	1	0.736842	1	0.753289	1	0.736842	1
				0.738487	1	0.738487	1	0.754934	1	0.738487	1
				0.740132	1	0.740132	1	0.756579	1	0.740132	1
				0.741776	1	0.741776	1	0.758224	1	0.741776	1
				0.743421	1	0.743421	1	0.759868	1	0.743421	1
				0.745066	1	0.745066	1	0.761513	1	0.745066	1
				0.746711	1	0.746711	1	0.763158	1	0.746711	1
				0.748355	1	0.748355	1	0.764803	1	0.748355	1
				0.75	1	0.75	1	0.766447	1	0.75	1
				0.751645	1	0.751645	1	0.768092	1	0.751645	1
				0.753289	1	0.753289	1	0.769737	1	0.753289	1
				0.754934	1	0.754934	1	0.771382	1	0.754934	1
				0.756579	1	0.756579	1	0.773026	1	0.756579	1
				0.758224	1	0.758224	1	0.774671	1	0.758224	1
				0.759868	1	0.759868	1	0.776316	1	0.759868	1
				0.761513	1	0.761513	1	0.777961	1	0.761513	1
				0.763158	1	0.763158	1	0.779605	1	0.763158	1
				0.764803	1	0.764803	1	0.78125	1	0.764803	1
				0.766447	1	0.766447	1	0.782895	1	0.766447	1
				0.768092	1	0.768092	1	0.784539	1	0.768092	1
				0.769737	1	0.769737	1	0.786184	1	0.769737	1
				0.771382	1	0.771382	1	0.787829	1	0.771382	1
				0.773026	1	0.773026	1	0.789474	1	0.773026	1
				0.774671	1	0.774671	1	0.791118	1	0.774671	1
				0.776316	1	0.776316	1	0.792763	1	0.776316	1
				0.777961	1	0.777961	1	0.794408	1	0.777961	1
				0.779605	1	0.779605	1	0.796053	1	0.779605	1
				0.78125	1	0.78125	1	0.797697	1	0.78125	1
				0.782895	1	0.782895	1	0.799342	1	0.782895	1
				0.784539	1	0.784539	1	0.800987	1	0.784539	1
				0.786184	1	0.786184	1	0.802632	1	0.786184	1
				0.787829	1	0.787829	1	0.804276	1	0.787829	1
				0.789474	1	0.789474	1	0.805921	1	0.789474	1
				0.791118	1	0.791118	1	0.807566	1	0.791118	1
				0.792763	1	0.792763	1	0.809211	1	0.792763	1
				0.794408	1	0.794408	1	0.810855	1	0.794408	1
				0.796053	1	0.796053	1	0.8125	1	0.796053	1
				0.797697	1	0.797697	1	0.814145	1	0.797697	1
				0.799342	1	0.799342	1	0.815789	1	0.799342	1
				0.800987	1	0.800987	1	0.817434	1	0.800987	1
				0.802632	1	0.802632	1	0.819079	1	0.802632	1
				0.804276	1	0.804276	1	0.820724	1	0.804276	1
				0.805921	1	0.805921	1	0.822368	1	0.805921	1
				0.807566	1	0.807566	1	0.824013	1	0.807566	1
				0.809211	1	0.809211	1	0.825658	1	0.809211	1
				0.810855	1	0.810855	1	0.827303	1	0.810855	1
				0.8125	1	0.8125	1	0.828947	1	0.8125	1
				0.814145	1	0.814145	1	0.830592	1	0.814145	1
				0.815789	1	0.815789	1	0.832237	1	0.815789	1
				0.817434	1	0.817434	1	0.833882	1	0.817434	1
				0.819079	1	0.819079	1	0.835526	1	0.819079	1
				0.820724	1	0.820724	1	0.837171	1	0.820724	1
				0.822368	1	0.822368	1	0.838816	1	0.822368	1
				0.824013	1	0.824013	1	0.840461	1	0.824013	1
				0.825658	1	0.825658	1	0.842105	1	0.825658	1
				0.827303	1	0.827303	1	0.84375	1	0.827303	1
				0.828947	1	0.828947	1	0.845395	1	0.828947	1
				0.830592	1	0.830592	1	0.847039	1	0.830592	1
				0.832237	1	0.832237	1	0.848684	1	0.832237	1
				0.833882	1	0.833882	1	0.850329	1	0.833882	1
				0.835526	1	0.835526	1	0.851974	1	0.835526	1
				0.837171	1	0.837171	1	0.853618	1	0.837171	1
				0.838816	1	0.838816	1	0.855263	1	0.838816	1
				0.840461	1	0.840461	1	0.856908	1	0.840461	1
				0.842105	1	0.842105	1	0.858553	1	0.842105	1
				0.84375	1	0.84375	1	0.860197	1	0.84375	1
				0.845395	1	0.845395	1	0.861842	1	0.845395	1
				0.847039	1	0.847039	1	0.863487	1	0.847039	1
				0.848684	1	0.848684	1	0.865132	1	0.848684	1
				0.850329	1	0.850329	1	0.866776	1	0.850329	1
				0.851974	1	0.851974	1	0.868421	1	0.851974	1
				0.853618	1	0.853618	1	0.870066	1	0.853618	1
				0.855263	1	0.855263	1	0.871711	1	0.855263	1
				0.856908	1	0.856908	1	0.873355	1	0.856908	1
				0.858553	1	0.858553	1	0.875	1	0.858553	1
				0.860197	1	0.860197	1	0.876645	1	0.860197	1
				0.861842	1	0.861842	1	0.878289	1	0.861842	1
				0.863487	1	0.863487	1	0.879934	1	0.863487	1
				0.865132	1	0.865132	1	0.881579	1	0.865132	1
				0.866776	1	0.866776	1	0.883224	1	0.866776	1
				0.868421	1	0.868421	1	0.884868	1	0.868421	1
				0.870066	1	0.870066	1	0.886513	1	0.870066	1
				0.871711	1	0.871711	1	0.888158	1	0.871711	1
				0.873355	1	0.873355	1	0.889803	1	0.873355	1
				0.875	1	0.875	1	0.891447	1	0.875	1
				0.876645	1	0.876645	1	0.893092	1	0.876645	1
				0.878289	1	0.878289	1	0.894737	1	0.878289	1
				0.879934	1	0.879934	1	0.896382	1	0.879934	1
				0.881579	1	0.881579	1	0.898026	1	0.881579	1
				0.883224	1	0.883224	1	0.899671	1	0.883224	1
				0.884868	1	0.884868	1	0.901316	1	0.884868	1
				0.886513	1	0.886513	1	0.902961	1	0.886513	1
				0.888158	1	0.888158	1	0.904605	1	0.888158	1
				0.889803	1	0.889803	1	0.90625	1	0.889803	1
				0.891447	1	0.891447	1	0.907895	1	0.891447	1
				0.893092	1	0.893092	1	0.909539	1	0.893092	1
				0.894737	1	0.894737	1	0.911184	1	0.894737	1
				0.896382	1	0.896382	1	0.912829	1	0.896382	1
				0.898026	1	0.898026	1	0.914474	1	0.898026	1
				0.899671	1	0.899671	1	0.916118	1	0.899671	1
				0.901316	1	0.901316	1	0.917763	1	0.901316	1
				0.902961	1	0.902961	1	0.919408	1	0.902961	1
				0.904605	1	0.904605	1	0.921053	1	0.904605	1
				0.90625	1	0.90625	1	0.922697	1	0.90625	1
				0.907895	1	0.907895	1	0.924342	1	0.907895	1
				0.909539	1	0.909539	1	0.925987	1	0.909539	1
				0.911184	1	0.911184	1	0.927632	1	0.911184	1
				0.912829	1	0.912829	1	0.929276	1	0.912829	1
				0.914474	1	0.914474	1	0.930921	1	0.914474	1
				0.916118	1	0.916118	1	0.932566	1	0.916118	1
				0.917763	1	0.917763	1	0.934211	1	0.917763	1
				0.919408	1	0.919408	1	0.935855	1	0.919408	1
				0.921053	1	0.921053	1	0.9375	1	0.921053	1
				0.922697	1	0.922697	1	0.939145	1	0.922697	1
				0.924342	1	0.924342	1	0.940789	1	0.924342	1
				0.925987	1	0.925987	1	0.942434	1	0.925987	1
				0.927632	1	0.927632	1	0.944079	1	0.927632	1
				0.929276	1	0.929276	1	0.945724	1	0.929276	1
				0.930921	1	0.930921	1	0.947368	1	0.930921	1
				0.932566	1	0.932566	1	0.949013	1	0.932566	1
				0.934211	1	0.934211	1	0.950658	1	0.934211	1
				0.935855	1	0.935855	1	0.952303	1	0.935855	1
				0.9375	1	0.9375	1	0.953947	1	0.9375	1
				0.939145	1	0.939145	1	0.955592	1	0.939145	1
				0.940789	1	0.940789	1	0.957237	1	0.940789	1
				0.942434	1	0.942434	1	0.958882	1	0.942434	1
				0.944079	1	0.944079	1	0.960526	1	0.944079	1
				0.945724	1	0.945724	1	0.962171	1	0.945724	1
				0.947368	1	0.947368	1	0.963816	1	0.947368	1
				0.949013	1	0.949013	1	0.965461	1	0.949013	1
				0.950658	1	0.950658	1	0.967105	1	0.950658	1
				0.952303	1	0.952303	1	0.96875	1	0.952303	1
				0.953947	1	0.953947	1	0.970395	1	0.953947	1
				0.955592	1	0.955592	1	0.972039	1	0.955592	1
				0.957237	1	0.957237	1	0.973684	1	0.957237	1
				0.958882	1	0.958882	1	0.975329	1	0.958882	1
				0.960526	1	0.960526	1	0.976974	1	0.960526	1
				0.962171	1	0.962171	1	0.978618	1	0.962171	1
				0.963816	1	0.963816	1	0.980263	1	0.963816	1
				0.965461	1	0.965461	1	0.981908	1	0.965461	1
				0.967105	1	0.967105	1	0.983553	1	0.967105	1
				0.96875	1	0.96875	1	0.985197	1	0.96875	1
				0.970395	1	0.970395	1	0.986842	1	0.970395	1
				0.972039	1	0.972039	1	0.988487	1	0.972039	1
				0.973684	1	0.973684	1	0.990132	1	0.973684	1
				0.975329	1	0.975329	1	0.991776	1	0.975329	1
				0.976974	1	0.976974	1	0.993421	1	0.976974	1
				0.978618	1	0.978618	1	0.995066	1	0.978618	1
				0.980263	1	0.980263	1	0.996711	1	0.980263	1
				0.981908	1	0.981908	1	0.998355	1	0.981908	1
				0.983553	1	0.983553	1	1	1	0.983553	1
				0.985197	1	0.985197	1			0.985197	1
				0.986842	1	0.986842	1			0.986842	1
				0.988487	1	0.988487	1			0.988487	1
				0.990132	1	0.990132	1			0.990132	1
				0.991776	1	0.991776	1			0.991776	1
				0.993421	1	0.993421	1			0.993421	1
				0.995066	1	0.995066	1			0.995066	1
				0.996711	1	0.996711	1			0.996711	1
				0.998355	1	0.998355	1			0.998355	1
				1	1	1	1			1	1
